# Supplementary material for: Jumping DNA polymerases in bacteriophages
Source: bioRxiv. 2024 Apr 27:2024.04.26.591309. Preprint. [Version 1] doi: 10.1101/2024.04.26.591309 (PMC11188092; doi:10.1101/2024.04.26.591309)
Supplement: Supplement 4 [file media-4.xlsx]

## Sheet: genome_tree
label	length	subtree	Pol	genus	genome ID	PolA	PolB	PolC	PolA	PolB	PolC				PolA				PolB				PolC
14079048	57386	tree00001		Cheoctovirus	MN204502									10010768	QBQ74605.1			10010748	QBQ74218.1			10213548	QCQ57418.1,QCQ57419.1
5460698	57155	tree00001		Cheoctovirus	KY012363,NC_051654									10025798	VDB76853.1,VDB76855.1			10010818	QBQ75055.1			10749258	AFB75617.1
15781008	56825	tree00001		Cheoctovirus	MN735433									10028718	QCO71598.1			10010848	QBQ75281.1			10749358	AFB75490.1,AFB75492.1
14657258	58666	tree00001		Cheoctovirus	MN428047									10049578	QBQ03020.1			10010868	QBQ75501.1			10749518	BBI98288.1
8446988	58666	tree00001		Cheoctovirus	MK305886,NC_051699									10213598	QCQ57495.1			10010888	QBQ75723.1			10749818	QBQ72375.1
10948888	58758	tree00001		Cheoctovirus	MK875792,NC_051700									10213868	QCQ57644.1			10010928	QBQ75943.1			10750098	QBQ77347.1
27662488	57051	tree00001		Cheoctovirus	MW862989									10214028	QCQ57885.1			10010948	QBQ76815.1			10750118	QBQ77455.1
4776898	57052	tree00001		Cheoctovirus	KM066034,NC_026596									10214088	QCQ58021.1			10011008	QBQ77076.1			10750598	BBJ26630.1
5447608	58866	tree00001		Cheoctovirus	JX411620,NC_041855									10214178	QCQ58157.1			10011048	QBQ77557.1			10750618	BBJ26727.1
5476688	55765	tree00001		Cheoctovirus	MF668271,NC_055730									10214248	QCQ58293.1			10011088	QBQ77832.1			10750638	BBJ26847.1
7257748	55767	tree00001		Cheoctovirus	MH669009,NC_051689									10214348	QCQ58429.1			10011108	QBQ78333.1			10750658	BBJ26969.1
6113378	57159	tree00001		Cheoctovirus	MG770213,NC_051693									10214418	QCQ58567.1			10011148	QBQ78610.1			10948538	QCW19050.1
4756238	58043	tree00001		Cheoctovirus	KF017005,NC_022068									10214498	QCQ58703.1			10011188	QBQ78948.1			11048008	QBJ03724.1
7257768	57989	tree00001		Cheoctovirus	MH669010									10214578	QCQ58839.1			10011208	QBQ79101.1			11583208	QDF13823.1
5476868	57789	tree00001		Cheoctovirus	MF668281,NC_051704									10214668	QCQ58976.1			10011248	QBQ79375.1			11583268	QDF14348.1,QDF14350.1,QDF14351.1
28211568	58194	tree00001		Cheoctovirus	MZ388555									10214728	QCQ59114.1			10011288	QBQ79656.1			11583868	QDF18108.1,QDF18109.1
7257628	58962	tree00001		Cheoctovirus	MH669005,NC_051669									10214838	QCQ59257.1			10011328	QBQ79933.1			11583888	QDF18190.1,QDF18191.1
5445748	58899	tree00001		Cheoctovirus	JF937093,NC_042317									10214888	QCQ59393.1			10025948	VFR10441.1,VFR10478.1,VFR10479.1			11583948	QDF18639.1
6515588	57797	tree00001		Cheoctovirus	MH077578,NC_051647									10214978	QCQ59529.1			10026028	VFR10501.1,VFR10526.1			11583968	QDF18871.1
4758618	57155	tree00001		Cheoctovirus	KF024723,NC_022056									10215038	QCQ59667.1			10026088	VFR10988.1,VFR11022.1			11584028	QDF19242.1
4720918	58692	tree00001		Cheoctovirus	EF536069,NC_009820									10215068	QCQ59806.1			10026158	VFR11465.1,VFR11523.1,VFR11525.1,VFR11527.1			11589358	QDF16421.1
7532078	58569	tree00001		Cheoctovirus	MH744415,NC_051633									10215098	QCQ59944.1			10026228	VFR11583.1,VFR11615.1			11589378	QDF17253.1
5445808	55600	tree00001		Cheoctovirus	JF937098,NC_042319									10215138	QCQ60081.1			10026288	VFR11874.1,VFR11910.1,VFR11926.1			11589458	QDF19168.1
7132108	58731	tree00001		Cheoctovirus	MH632119,NC_051665									10215178	QCQ60220.1			10026368	VFR12181.1,VFR12214.1,VFR12215.1			11928678	QDH49630.1
22704358	58166	tree00001		Cheoctovirus	MT889374,NC_051658									10215218	QCQ60356.1			10026408	VFR12677.1,VFR12729.1,VFR12731.1			12058978	QDH84940.1
5446868	55363	tree00001		Cheoctovirus	JN859129,NC_042336									10215238	QCQ60494.1			10026488	VFR12529.1,VFR12579.1			12059198	QDH91794.1
15473898	55189	tree00001		Cheoctovirus	MN585995,NC_051642									10215278	QCQ60631.1			10026528	VFR13013.1,VFR13063.1			12059678	QDH93947.1
4796868	59652	tree00001		Cheoctovirus	KT309034,NC_028946									10215318	QCQ60768.1			10026588	VFR13284.1,VFR13318.1			12068028	VUE36370.1
29541248	59282	tree00001		Cheoctovirus	MZ209299									10215338	QCQ60906.1			10026668	VFR13579.1,VFR13608.1			12154588	QDK02935.1
29529528	57759	tree00001		Cheoctovirus	MZ747512									10215398	QCQ61043.1			10026728	VFR13868.1,VFR13901.1			12154628	QDK03223.1
4795308	58472	tree00001		Cheoctovirus	KM402757,NC_028923									10215518	QCQ61188.1			10026798	VFR13932.1,VFR13957.1			12154688	QDK03418.1
22704058	58617	tree00001		Cheoctovirus	MT889397									10215558	QCQ61325.1			10026868	VFR14175.1,VFR14215.1			12154808	QDK03778.1
14657458	58461	tree00001		Cheoctovirus	MN428051									10215608	QCQ61461.1			10026908	VFR14760.1,VFR14810.1			12154828	QDK03986.1
22704178	58618	tree00001		Cheoctovirus	MT889396,NC_051708									10215718	QCQ61599.1			10026978	VFR14920.1,VFR14956.1,VFR14974.1			12782458	QDP44256.1
8449788	58069	tree00001		Cheoctovirus	MK359307,NC_055787									10215768	QCQ61738.1			10027048	VFR15190.1,VFR15215.1			12782558	QDP44532.1
4695178	59471	tree00001		Cheoctovirus	AY129330,NC_004680									10215878	QCQ61881.1			10027088	VFR15356.1,VFR15381.1			13198178	QEA11440.1
8724158	61276	tree00001		Cheoctovirus	MK224592,NC_051667									10215948	QCQ62017.1			10027188	VFR15632.1,VFR15657.1			13248868	QED11370.1
5458328	60190	tree00001		Cheoctovirus	KX610764,NC_051672									10216018	QCQ62154.1			10027208	VFR15769.1,VFR15794.1			13248948	QED12096.1
35414228	55731	tree00001		Cheoctovirus	ON970585									10216098	QCQ62294.1			10114198	VEV89662.1			13281008	BBM61605.1
15452518	56275	tree00001		Cheoctovirus	MN369751,NC_051715									10216158	QCQ62434.1			10213378	QCQ57027.1			13542128	QEG09489.1
4792888	56275	tree00001		Cheoctovirus	KT895280,NC_028654									10216228	QCQ62571.1			10214028	QCQ57873.1			13542388	QEG09889.1
5446068	57701	tree00001		Cheoctovirus	JN020142,NC_041847									10216298	QCQ62709.1			10214088	QCQ58009.1			13548348	QEG13845.1
12438088	55945	tree00001		Cheoctovirus	MK967397,NC_051679									10216398	QCQ62846.1			10214178	QCQ58145.1			13712398	QEM42764.1
22038938	57356	tree00001		Cheoctovirus	MT897904,NC_051705									10216458	QCQ62988.1			10214248	QCQ58281.1			13712418	QEM42857.1
4776918	54986	tree00001		Cheoctovirus	KM101122,NC_026595									10216518	QCQ63125.1			10214348	QCQ58416.1			13712438	QEM42950.1
7257588	57754	tree00001		Cheoctovirus	MH669003,NC_051663									10216618	QCQ63259.1			10214418	QCQ58555.1			14373858	QFG08215.1
8450088	57754	tree00001		Cheoctovirus	MK359315									10216698	QCQ63395.1			10214498	QCQ58691.1			14374778	QFG10516.1
7259968	57726	tree00001		Cheoctovirus	MH651188									10216778	QCQ63531.1			10214578	QCQ58827.1			14374798	QFG10615.1
7027568	53058	tree00001		Cheoctovirus	MH590598,NC_051675									10224038	QCQ63671.1	novel_PolA_2		10214668	QCQ58964.1			14374858	QFG10925.1
5605928	56125	tree00001		Cheoctovirus	MF919526,NC_051696									10224118	QCQ63805.1			10214728	QCQ59102.1			14380228	QFG13583.1
29541868	55730	tree00001		Cheoctovirus	MZ171378									10224178	QCQ63939.1			10214838	QCQ59245.1			14380738	QFG14728.1
8722978	60228	tree00001		Cheoctovirus	MK524503,NC_051656									10224218	QCQ64075.1			10214888	QCQ59381.1			14381058	QFG05886.1
35410908	56704	tree00001		Cheoctovirus	ON970595									10224238	QCQ64213.1			10214978	QCQ59517.1			14381298	QFG12385.1
4718858	56692	tree00001		Cheoctovirus	DQ398050,NC_008205									10224278	QCQ64349.1			10215038	QCQ59655.1			14381398	QFG14215.1
7027508	57001	tree00001		Cheoctovirus	MH590596,NC_051680									10224308	QCQ64488.1			10215068	QCQ59794.1			14381868	QFG05188.1
17373798	60222	tree00001		Cheoctovirus	MN945900,NC_051637									10224338	QCQ64631.1			10215098	QCQ59932.1			14381918	QFG05273.1
14381718	54857	tree00001		Cheoctovirus	MN310545,NC_051690									10224378	QCQ64767.1			10215138	QCQ60069.1			14382258	QFG05967.1
14381638	58397	tree00001		Cheoctovirus	MN310544,NC_051649									10224418	QCQ64903.1			10215178	QCQ60208.1			14387918	QFG15255.1
15472038	58150	tree00001		Cheoctovirus	MN585975,NC_051651									10224438	QCQ65039.1			10215218	QCQ60344.1			14656838	QFP95221.1
4792588	56669	tree00001		Cheoctovirus	KT895281,NC_028678									10224478	QCQ65175.1			10215238	QCQ60482.1			14657198	QFP95992.1
6221008	58230	tree00001		Cheoctovirus	MG872841,NC_051702									10224558	QCQ65456.1			10215278	QCQ60619.1			14657978	QFP97743.1
6948468	58102	tree00001		Cheoctovirus	MH399784									10224598	QCQ65640.1			10215318	QCQ60756.1			14658038	QFP97978.1
7258088	58098	tree00001		Cheoctovirus	MH651169,NC_051639									10535878	AZF88469.1,AZF88539.1			10215338	QCQ60894.1			14658098	QFP98203.1
35414128	58937	tree00001		Cheoctovirus	ON970562									10748188	QBJ05149.1			10215398	QCQ61031.1			14659418	QFP97395.1
7644148	58423	tree00001		Cheoctovirus	MH834617,NC_051678									10748698	AFB84021.1			10215518	QCQ61176.1			14862578	QFR56512.1
5473908	55735	tree00001		Cheoctovirus	MF190168,NC_051711									10748978	AFB75896.1			10215558	QCQ61313.1			14907758	QDH45983.1
6947928	58297	tree00001		Cheoctovirus	MH371120,NC_051694									10749598	QBQ71194.1			10215608	QCQ61449.1			14907798	QDH46074.1
7785118	59093	tree00001		Cheoctovirus	MK016504,NC_051718									10749838	QBQ72890.1			10215718	QCQ61587.1			15397458	QDP51315.1
34815668	59227	tree00001		Cheoctovirus	ON456356									10749858	QBQ72964.1			10215768	QCQ61726.1			15401358	QDP62047.1
15474248	58824	tree00001		Cheoctovirus	MN586012,NC_051635									10749878	QBQ73307.1			10215878	QCQ61866.1			15401718	QDP63389.1
15474228	58136	tree00001		Cheoctovirus	MN586011,NC_055825									10749898	QBQ73513.1			10215948	QCQ62005.1			15451478	QGH74325.1
7259808	58009	tree00001		Cheoctovirus	MH651183,NC_051691									10749918	QBQ73724.1			10216018	QCQ62142.1			15451798	QGH76389.1
4727418	58554	tree00001		Cheoctovirus	FJ174692,NC_011287									10749938	QBQ73919.1			10216098	QCQ62282.1			15451918	QGH79303.1
6948268	53123	tree00001		Cheoctovirus	MH399771,NC_051640									10749958	QBQ74080.1			10216158	QCQ62422.1			15451938	QGH80776.1
5470928	59794	tree00001		Cheoctovirus	JN020143,NC_041988									10749978	QBQ76171.1			10216228	QCQ62559.1			15452538	QGH79851.1
7994528	58079	tree00001		Cheoctovirus	MK112556,NC_051720									10749998	QBQ76349.1			10216298	QCQ62697.1			15452578	QGH79390.1
36349708	56389	tree00001		Cheoctovirus	OP297528									10750018	QBQ76476.1			10216398	QCQ62834.1			15452598	QGH78967.1
4755318	56279	tree00001		Cheoctovirus	KC661278,NC_021301									10750038	QBQ76579.1			10216458	QCQ62976.1			15452638	QGH78270.1
18264508	56147	tree00001		Cheoctovirus	MT114164,NC_051716									10750078	QBQ76726.1			10216518	QCQ63113.1			15452658	QGH74008.1,QGH74009.1
4765338	57387	tree00001		Cheoctovirus	JN398368,NC_023746									10750138	QBQ78111.1			10216618	QCQ63247.1			15462328	QGH71214.1
4718838	56852	tree00001		Cheoctovirus	DQ398045,NC_008196									10750158	QBQ80328.1			10216698	QCQ63383.1			15471558	QGJ85012.1
4796148	57293	tree00001		Cheoctovirus	KT279576,NC_028844									10750178	QBQ80490.1			10216778	QCQ63519.1			15471718	QGJ86890.1
7257808	57526	tree00001		Cheoctovirus	MH669012,NC_051703									10750198	QBQ80552.1			10224038	QCQ63659.1			15471738	QGJ86979.1
22038458	54974	tree00001		Cheoctovirus	MT684586,NC_051662									10750218	QBQ80618.1			10224118	QCQ63793.1			15471758	QGJ87121.1
36353398	58937	tree00001		Cheoctovirus	OP297542									10750238	QBQ80743.1			10224178	QCQ63927.1			15471778	QGJ87231.1
5463648	57647	tree00001		Cheoctovirus	KY348865,NC_051638									10750318	QBQ81221.1			10224218	QCQ64063.1			15473858	QGJ90114.1
22038538	55413	tree00001		Cheoctovirus	MT684597									10750338	QBQ81401.1			10224238	QCQ64201.1			15474068	QGJ91067.1
22038518	55471	tree00001		Cheoctovirus	MT684601,NC_051668									10750358	QBQ81664.1			10224278	QCQ64337.1			15474188	QGJ91570.1
15474088	55470	tree00001		Cheoctovirus	MN586004									10750518	QBQ73005.1			10224308	QCQ64476.1			15474448	QGJ92986.1
35335048	58771	tree00001		Cheoctovirus	OP068340									10750678	BBJ27116.1,BBJ27118.1			10224338	QCQ64616.1			15474788	QGJ94939.1
15452398	59268	tree00001		Cheoctovirus	MN369755,NC_051685									10750698	QAU05467.1			10224378	QCQ64755.1			15780028	QHB37486.1,QHB37488.1
6947868	59540	tree00001		Cheoctovirus	MH371123,NC_051706									10750718	QAU05527.1			10224418	QCQ64891.1			15780888	QHB48436.1
18264298	59699	tree00001		Cheoctovirus	MT114167									10750758	QBQ73099.1			10224438	QCQ65027.1			15781028	QHB47743.1
6269578	59315	tree00001		Cheoctovirus	JN020141,NC_041989									10948628	QCW19176.1			10224478	QCQ65163.1			15861958	QFG06896.1
4794708	58985	tree00001		Cheoctovirus	KM597530,NC_028823									10948648	QCW19302.1			10749078	AFB75836.1			17373538	QIG58364.1
26546718	56251	tree00001		Cheoctovirus	MW924649									10948768	QCW21950.1			10749758	QBQ72061.1			17373918	QIG62687.1
29549428	56251	tree00001		Cheoctovirus	MZ681519									10948808	QCW23769.1			10750058	QBQ76649.1			18113358	QIN94049.1
4794088	58338	tree00001		Cheoctovirus	KR824843,NC_028937									10948868	QCW22050.1			10750278	QBQ80956.1			18113398	QIN94614.1
6298148	57737	tree00001		Cheoctovirus	MH020235,NC_051634									10948928	QCW22308.1			10750298	QBQ81054.1			18262908	QIQ64584.1
15471998	59357	tree00001		Cheoctovirus	MN585973,NC_051712									10948948	QCW22375.1			10785578	AWY10132.1			18262928	QIQ64678.1
7785738	59306	tree00001		Cheoctovirus	MK016494,NC_051657									10949028	QCW22693.1			10896218	QCW07654.1			18263028	QIQ64770.1
4726458	58471	tree00001		Cheoctovirus	FJ174690,NC_011288									10949048	QCW22780.1			10948538	QCW18986.1			18263068	QIQ64861.1
6515628	54356	tree00001		Cheoctovirus	MH077580,NC_051682									11019288	AUX83706.1			10949068	QCW22927.1			18263358	QIQ65305.1
4736078	59230	tree00001		Cheoctovirus	HQ728524,NC_014901									11047888	QBJ03517.1,QBJ03518.1			11229068	BBD52231.1			18263398	QIQ65400.1
4770958	58550	tree00001		Cheoctovirus	JX121091,NC_025433									11047928	QBJ03637.1			11368838	QDB73311.1			18263468	QIQ65494.1
4763998	56461	tree00001		Cheoctovirus	JN698996,NC_023728									11048048	QBJ03957.1			11369298	QDB71070.1,QDB71132.1			18263728	QIQ65911.1
4732798	52141	tree00001		Cheoctovirus	GU060500,NC_013936									11368858	QDB73404.1			11369358	QDB71699.1			18264008	QIQ64490.1
4798168	55094	tree00001		Cheoctovirus	KT281792,NC_028961									11368878	QDB73429.1			11369378	QDB70849.1			18264428	QIQ63236.1
5464968	55094	tree00001		Cheoctovirus	KY471267,NC_051707									11368898	QDB73823.1			11564228	QCG76192.1,QCG76194.1			18264558	QIQ62946.1
36349868	57648	tree00001		Cheoctovirus	OP297536									11368938	QDB73980.1,QDB73982.1			11564428	QDF15073.1			18264808	QIQ64222.1
7258308	58701	tree00001		Cheoctovirus	MH651178,NC_051676									11368958	QDB74194.1			11583208	QDF13847.1			18265018	QIQ63969.1
4762958	59016	tree00001		Cheoctovirus	JN699012,NC_023699									11369198	QDB70547.1			11927218	QDH45632.1			18267598	QIQ66230.1
7257528	59482	tree00001		Cheoctovirus	MH669001,NC_051652									11369218	QDB70613.1			11927838	QDH47029.1,QDH47034.1			18267678	QIQ66369.1
34107818	53598	tree00001		Cheoctovirus	ON526976									11369238	QDB70800.1			11927918	QDH47491.1,QDH47524.1			18267748	QIQ67523.1
5476928	54513	tree00001		Cheoctovirus	MF668287,NC_051717									11369278	QDB71007.1			11928138	QDH47971.1			18267798	QIQ67615.1
6588868	54685	tree00001		Cheoctovirus	MH155866,NC_051641									11369318	QDB71468.1			11928598	QDH49139.1			18267878	QIQ67709.1
5476668	56418	tree00001		Cheoctovirus	MF668270,NC_051653									11369338	QDB71504.1			11933468	QDH50295.1			18268018	QIQ67401.1
4797928	57328	tree00001		Cheoctovirus	KM652553,NC_028842									11564248	AXH71741.1			11933528	QDH50332.1			18268078	QIQ67802.1
22038558	57984	tree00001		Cheoctovirus	MT684593,NC_051687									11564268	AXH71692.1			11933608	QDH50571.1			18268178	QIQ67889.1
4796808	55617	tree00001		Cheoctovirus	KT281795,NC_028910									11564288	AXH71638.1			12058418	QAU04339.1,QAU04371.1			18268218	QIQ66555.1
7508748	57861	tree00001		Cheoctovirus	MH727548,NC_051661									11564308	AXH71585.1			12058578	QCW23204.1,QCW23237.1			18268298	QIQ66646.1
7531778	58106	tree00001		Cheoctovirus	MH825707,NC_051683									11564328	AXH71534.1			12058818	QDH84351.1			18268358	QIQ66738.1
5459518	58608	tree00001		Cheoctovirus	KX576644,NC_051719									11564348	AXH71483.1			12058838	QDH84415.1			18268438	QIQ66834.1
7784958	58575	tree00001		Cheoctovirus	MK016496									11564368	AXN54084.1			12058858	QDH84480.1			18268498	QIQ66924.1
5470888	61164	tree00001		Cheoctovirus	JQ300538,NC_041986									11564388	AXH71368.1			12059078	QDH85291.1			18268678	QIQ67019.1
5460238	59346	tree00001		Cheoctovirus	KX808131,NC_051713									11564408	AXH71311.1			12059378	QDH92642.1			18268748	QIQ67115.1
15474028	59478	tree00001		Cheoctovirus	MN586001,NC_051648									11564468	AXH68332.1			12067908	VEV89214.1			18268798	QIQ67205.1
20091228	55149	tree00001		Cheoctovirus	MT553345,NC_051677									11564488	AXH71424.1			12067928	VEV88892.1			18751428	QIW89866.1
4812788	54751	tree00001		Cheoctovirus	KU865302,NC_031262									11583288	QDF14460.1			12068028	VUE36302.1			19003838	QHJ85001.1,QHJ85002.1
6948028	55727	tree00001		Cheoctovirus	MH371115,NC_051643									11583308	QDF14699.1			12154948	QDK04177.1			19045588	QHJ79094.1
5469748	56663	tree00001		Cheoctovirus	KY965064,NC_051698									11583368	QDF15581.1			12400228	ATW66955.1			19256218	QJB23192.1
6812398	54118	tree00001		Cheoctovirus	MH316564,NC_051674									11583388	QDF15767.1			12437648	QDM56561.1			19256258	QJB23057.1
28211808	59381	tree00001		Cheoctovirus	MZ274306									11583408	QDF15827.1			12438118	QDM57543.1			19256278	QJB23153.1
6588848	59815	tree00001		Cheoctovirus	MH155865,NC_051636									11583448	QDF15920.1			13034688	QDU35688.1			19360048	QJD50619.1
8964388	58930	tree00001		Cheoctovirus	MK494110,NC_051714									11583468	QDF16002.1			13034708	QBJ04313.1			19360088	QJD50827.1
4760998	57775	tree00001		Cheoctovirus	KJ025956,NC_023580									11583488	QDF16039.1			13197898	QEA03122.1			19439258	QJI52410.1
7027648	57955	tree00001		Cheoctovirus	MH590602,NC_051664									11583508	QDF16129.1			13198058	QEA10135.1			19446798	CAB4121713.1
6588968	58074	tree00001		Cheoctovirus	MH155871,NC_051681									11583668	QDF16963.1			13248908	QED11599.1			19447098	CAB4123936.1
8723398	59617	tree00001		Cheoctovirus	MK524517									11583688	QDF17048.1			13281008	BBM62172.1			19447338	CAB4125798.1,CAB4125990.1
19359748	58368	tree00001		Cheoctovirus	MT310893,NC_051650									11583768	QDF17581.1			13540678	QEG04731.1			19447398	CAB4124771.1
15452378	58027	tree00001		Cheoctovirus	MN369749,NC_051684									11583988	QDF18991.1			13540758	QEG05089.1			19448118	CAB4129313.1
4777258	60727	tree00001		Cheoctovirus	KM279937,NC_026585									11584128	QDF19728.1			13540788	QEG05338.1			19451478	CAB4135635.1
15452258	56502	tree00001		Cheoctovirus	MN369739,NC_051671									11584188	QDF20046.1			13540838	QEG05631.1			19452098	CAB4138279.1
29549028	54396	tree00001		Cheoctovirus	MZ681512									11589298	QDF20089.1			13540928	QEG05897.1			19452138	CAB4138126.1
4763818	54411	tree00001		Cheoctovirus	JN542517,NC_023721									11589318	QDF20148.1			13540948	QEG06167.1,QEG06168.1			19473268	QJQ38263.1
6282438	57256	tree00001		Cheoctovirus	MH001448									11589438	QDF18440.1			13540978	QEG06439.1			19563158	QJQ84919.1
15472278	54687	tree00001		Cheoctovirus	MN585987,NC_051655									11602928	AZV01906.1			13541638	QEG07901.1			19568638	CAB4143511.1
15474108	53852	tree00001		Cheoctovirus	MN586005									11926558	QDH44735.1			13542048	QEG09343.1			19569438	CAB4146040.1
4753058	53359	tree00001		Cheoctovirus	KC736071,NC_021334									11926618	QDH44818.1			13542658	QEG10269.1			19569618	CAB4145327.1,CAB4146038.1
30152768	58768	tree00001		Cheoctovirus	MZ958744									11926658	QDH44860.1			13547288	QEG10539.1			19571458	CAB4150951.1
35414148	54280	tree00001		Cheoctovirus	ON970566									11926718	QDH44967.1			13547388	QEG11007.1			19571558	CAB4151024.1
24361398	54468	tree00001		Cheoctovirus	MW055915,NC_055909									11926768	QDH45034.1			13547528	QEG11459.1			19574218	CAB4157310.1
6283108	57734	tree00001		Cheoctovirus	MG962361,NC_051632									11926818	QDH45054.1			13547588	QEG11587.1			19575278	CAB4160179.1,CAB4160191.1
4795388	56826	tree00001		Cheoctovirus	KR935214,NC_028792									11926868	QDH45161.1			13547988	QEG12702.1			19575438	CAB4161188.1
35414028	54926	tree00001		Cheoctovirus	ON970610									11927008	QDH45362.1			13548128	QEG13085.1			19576138	CAB4162881.1
8964548	55422	tree00001		Cheoctovirus	MK494118,NC_051645									11927078	QDH45427.1			13548658	QEI23391.1			19577378	CAB4163873.1
22038578	57599	tree00001		Cheoctovirus	MT684595,NC_051688									11927378	QDH46235.1			13549048	QEI24129.1			19577558	CAB4165887.1
4726158	58037	tree00001		Cheoctovirus	EU816590,NC_011054									11927418	QDH46280.1			13549078	QEI24185.1			19577578	CAB4164230.1
7257848	58604	tree00001		Cheoctovirus	MH669014,NC_051710									11927478	QDH46325.1			13712318	QEM42250.1			19577858	CAB4165000.1
4728898	58578	tree00001		Cheoctovirus	FJ174693,NC_011289									11927528	QDH46375.1			13712378	QEM41777.1,QEM41817.1			19580858	CAB4170157.1
5484168	56719	tree00001		Cheoctovirus	JF704117,NC_042315									11927578	QDH46427.1			13967048	QEP53246.1			19582758	CAB4173701.1
5605088	56827	tree00001		Cheoctovirus	MF919501,NC_051646									11927638	QDH46484.1			14002458	QEP52346.1,QEP52382.1			19582778	CAB4174498.1
31400898	56056	tree00001		Cheoctovirus	OM105885									11927698	QDH46645.1			14078768	QEQ93553.1			19583158	CAB4176222.1
4776558	59419	tree00001		Cheoctovirus	KM347889,NC_026593									11927738	QDH46722.1			14078828	QEQ93753.1			19583318	CAB4176737.1
29529708	57595	tree00001		Cheoctovirus	MZ747519									11927758	QDH46865.1			14078848	QEQ93839.1			19584858	CAB4178997.1
4755618	59626	tree00001		Cheoctovirus	KC661280,NC_021538									11927878	QDH47267.1			14078888	QEQ93923.1			19584998	CAB4179830.1
8453388	58397	tree00001		Cheoctovirus	MK359343,NC_051701									11928018	QDH47793.1			14078908	QEQ94005.1			19585878	CAB4182928.1
6298288	57455	tree00001		Cheoctovirus	MH020242,NC_051686									11928038	QDH47859.1			14078988	QEQ94276.1			19587598	CAB4185423.1
6298308	57455	tree00001		Cheoctovirus	MH020243									11928208	QDH48234.1			14079028	QEQ94362.1			19587818	CAB4185810.1
20091188	57054	tree00001		Cheoctovirus	MT553347									11928538	QDH48950.1			14079088	QEQ94672.1			19588498	CAB4186883.1
8964608	57703	tree00001		Cheoctovirus	MK494120,NC_051697									11928578	QDH48990.1			14209558	AYD82537.1			19588918	CAB4188809.1
6114448	57036	tree00001		Cheoctovirus	MG812488,NC_051660									11928658	QDH49433.1,QDH49435.1			14209618	AZF89484.1			19589198	CAB4189025.1
6375008	56515	tree00001		Cheoctovirus	MH051257,NC_051695									11928698	QDH49842.1			14209738	AYR04261.1			19591238	CAB4191944.1
4795248	58671	tree00001		Cheoctovirus	KR997968,NC_028751									11928718	QDH50140.1,QDH50142.1			14374078	QFG08732.1			19591278	CAB4193583.1
4795768	59416	tree00001		Cheoctovirus	KR997930,NC_028889									11933578	QDH50418.1			14374338	QFG09165.1			19591298	CAB4192630.1
5451998	58456	tree00001		Cheoctovirus	KR997931									12058398	AYH92672.1			14374418	QFG09350.1			19591598	CAB4193415.1
4797548	57766	tree00001		Cheoctovirus	KT281793,NC_028813									12058618	QDH83419.1			14374618	QFG09763.1			19591898	CAB4194587.1
6220348	56867	tree00001		Cheoctovirus	MG925354,NC_051692									12058638	QDH83732.1			14374718	QFG10200.1			19592238	CAB4195074.1
4757858	59179	tree00001		Cheoctovirus	KF114874,NC_022055									12058658	QDH83813.1			14374878	QFG11039.1			19593398	CAB4197060.1,CAB4197062.1
15452178	57663	tree00001		Cheoctovirus	MN369752,NC_051659									12058678	QDH83868.1			14375038	QFG11770.1			19593998	CAB4197952.1
14862618	56726	tree00001		Cheoctovirus	MN310548,NC_051670									12058698	QDH83916.1			14375358	QFG12652.1			19596478	CAB4212363.1
5445908	57278	tree00001		Cheoctovirus	JF937102,NC_042323									12058718	QDH83999.1			14380288	QFG13666.1			19597238	CAB4216145.1
15780988	57346	tree00001		Cheoctovirus	MN735431,NC_051666									12058738	QDH84079.1			14380598	QFG14425.1			19597598	CAB4216998.1
6106138	56335	tree00001		Cheoctovirus	KY385384,NC_051709									12058758	QDH84162.1			14382438	QFG06612.1			19597698	CAB4217899.1
29546588	54312	tree00001		Cheoctovirus	MZ622174									12058778	QDH84233.1			14538728	AWY10339.1,AWY10345.1			19598338	CAB4220132.1
4757258	54314	tree00001		Cheoctovirus	KF017004,NC_022060									12058798	QDH84294.1			14656698	QFP94942.1			19598438	CAB4220997.1
4776778	53636	tree00001		Cheoctovirus	KM215148,NC_026604									12058878	QDH84547.1			14656738	QFP95029.1			19598478	CAB4221469.1
6374828	53618	tree00001		Cheoctovirus	MH051248									12058898	QDH84595.1			14656958	QFP95449.1			19679998	BBF63745.1
4776578	60285	tree00001		Squirtyvirus	KM101124,NC_026588									12058918	QDH84674.1			14657058	QFP95636.1			20083368	QKN88232.1
22704258	57693	tree00001		Cheoctovirus	MT889380,NC_051644									12058938	QDH84723.1			14658138	QFP93052.1,QFP93062.1			20091308	QKO02265.1
5467088	60300	tree00001		Cheoctovirus	KY702574,NC_051673									12059118	QDH85417.1			14659378	QFP94444.1			20124338	QDJ96404.1
29649778	54958	tree00001		na	MZ969012									12059138	QDH85472.1			14862498	QFR56004.1			20173118	QKW95301.1
17373738	56391	tree00002		Cornievirus	MN908688,NC_048850									12059258	QDH92140.1			14862598	QFR56582.1			20237398	QIG63474.1
7259948	58078	tree00002		Thetabobvirus	MH651187,NC_048729									12059318	QDH92419.1			14862638	QFR57031.1			20237478	QIG63737.1
11589398	56714	tree00003		Thetabobvirus	MK977709,NC_048788									12059398	QDH92765.1			14862738	QFR57782.1			20237518	QIG63998.1
6515708	57742	tree00003		Thetabobvirus	MH077585,NC_048705									12059458	QDH92994.1			14862858	QFR59684.1			20237538	QIG64262.1
4757218	55213	tree00004		Avanivirus	KF017003,NC_022069									12059618	QDH93756.1			14862918	QFR55906.1			20237578	QIG64518.1
5449558	55307	tree00004		Avanivirus	KJ567041,NC_051724									12059698	QDH94117.1			15396578	QDP48865.1			20237738	QIG64921.1
4762878	54470	tree00004		Avanivirus	JQ809702,NC_023698									12067948	VEV88252.1			15396958	QDP49822.1			20240118	QKY78594.1
20406848	54814	tree00004		Avanivirus	MT522000,NC_051723									12067968	VEV88701.1			15397078	QDP50276.1			20240138	QKY79534.1
29499628	55975	tree00004		Avanivirus	MZ343158									12067988	VEV89400.1			15397878	QDP51950.1,QDP51959.1			20344368	CAB4241529.1,CAB4241721.1
6539588	56275	tree00004		Avanivirus	AY129336,NC_004686									12068008	VEV88583.1			15398038	QDP52379.1			20345268	CAB5208923.1,CAB5209317.1
5484258	58714	tree00004		Avanivirus	JF704115,NC_042030									12154028	QDK04425.1			15398118	QDP52613.1			20345448	CAB5215050.1
5605158	57437	tree00004		Avanivirus	MF919502,NC_051722									12154048	QDK04491.1			15398458	QDP53647.1,QDP53649.1			20345728	CAB5218175.1
6282468	55178			Moomoovirus	MH001449,NC_051721									12154088	QDK04652.1			15399258	QDP55880.1			20346048	CAB5219463.1
25534438	60552	tree00005		na	MW584199									12154108	QDK04763.1			15399458	QDP56505.1			20346088	CAB5219340.1
25535318	60552	tree00005		na	MW584176									12154228	QDK01334.1			15399478	QDP56595.1			20346408	CAB5220311.1
25535338	64208			na	MW584188									12154268	QDK01465.1			15399538	QDP56779.1			20346528	CAB5220806.1
35530368	47087	tree00006		Fishburnevirus	OP172867									12154288	QDK01587.1			15399638	QDP56994.1,QDP57117.1			20346648	CAB5221820.1
4753958	47109	tree00006		Fishburnevirus	KC691256,NC_021302									12154328	QDK01691.1			15399938	QDP57871.1			20348388	CAB5227073.1
4762438	47162	tree00006		Fishburnevirus	KF841477,NC_023552									12154468	QDK02354.1			15400538	QDP59640.1,QDP59641.1			20349478	CAB5230739.1
11928378	47094	tree00006		Fishburnevirus	MK919480									12154488	QDK02430.1			15400638	QDP59914.1			20349498	CAB5231602.1
24361338	47149	tree00006		Fishburnevirus	MW055902									12154508	QDK02502.1			15401198	QDP61528.1			20406668	QLF83583.1
4777578	46869	tree00006		Fishburnevirus	KP027200,NC_026605									12154528	QDK02692.1			15401478	QDP62562.1			20406728	QLF84379.1,QLF84380.1
5604948	46732	tree00006		Fishburnevirus	MF919492,NC_051736									12154608	QDK03124.1			15401838	QDP63772.1			20406768	QLF84538.1,QLF84539.1
11368978	47229	tree00006		Fishburnevirus	MK820639,NC_051733									12154728	QDK03479.1			15401858	QDP63884.1			20406788	QLF83961.1
12058998	46896	tree00006		Fishburnevirus	MN010757									12154768	QDK03698.1			15401918	QDP64040.1			20406908	QLF83334.1
12059438	46263	tree00006		Fishburnevirus	MK937604									12154868	QDK04544.1			15402258	QDP65139.1,QDP65141.1			20501678	QLI49143.1
5470008	45580	tree00006		Fishburnevirus	JN572061,NC_041969									12198108	QDH93459.1			15402838	QDP66974.1			20501758	QLI49230.1
33782238	47578	tree00006		Fishburnevirus	ON637760									12437438	QDM56222.1			15408408	QGF20865.1			20501858	QLI49316.1
7785018	47612	tree00006		Fishburnevirus	MK016499									12437498	QDM56320.1			15408568	QGF21457.1			21435878	QMS41911.1
5475648	47612	tree00006		Fishburnevirus	MF472894,NC_051737									12437588	QDM56474.1			15408588	QGF21068.1			21581228	QMV49233.1
8723078	48056	tree00006		Fishburnevirus	MK524508									12437668	QDM56625.1			15408848	QGF20637.1			21757518	QNG62559.1
12154208	48822	tree00006		Fishburnevirus	MN096356									12437708	QDM56713.1			15454658	QGH74200.1			21805118	QNI20400.1
5472228	48699	tree00006		Fishburnevirus	MF281061,NC_051732									12437838	QDM56963.1			15454698	QGH74228.1			21805338	QNH71624.1
8964648	48424	tree00006		Fishburnevirus	MK494122,NC_051731									12437958	QDM57178.1			15454778	QGH71620.1			21842188	QMP84211.1
4795268	47618	tree00006		Fishburnevirus	KT347313,NC_028747									12438028	QDM57246.1			15455298	ADR30478.1			21842688	QNJ59296.1,QNJ59297.1
6109338	47618	tree00006		Fishburnevirus	MG198785									12438178	QDM57629.1			15471328	QGH75027.1			21842948	QNJ58801.1
5471728	48815	tree00006		Fishburnevirus	MF373843									12438248	QDM57778.1			15471518	QGJ84805.1			21843238	QNJ59048.1
35414328	46484	tree00006		Fishburnevirus	ON970574									12438348	QDM57710.1			15471578	QGJ85053.1			21843298	QNJ55380.1,QNJ55381.1
5473188	46484	tree00006		Fishburnevirus	MF140399,NC_051734									12703798	QDP44711.1			15471598	QGJ85091.1			21843428	QNJ55678.1,QNJ55679.1
9748388	45680	tree00006		Fishburnevirus	MK814758,NC_051735									12782098	QDP42901.1			15471958	QGJ88041.1			22031158	QNN96912.1
20238318	46561	tree00006		Fishburnevirus	MT498061,NC_051730									12782128	QDP43153.1,QDP43195.1			15472178	QGJ89107.1			22031208	QNN97098.1
15779488	48222	tree00006		Fishburnevirus	MN807250									12782378	QDP44029.1			15472298	QGJ89672.1			22031258	QNN96727.1
15954328	48222	tree00006		Fishburnevirus	MN892484									12782438	QDP44093.1			15473918	QGJ90406.1			22038398	QNN98621.1,QNN98622.1
15779528	48213	tree00006		Fishburnevirus	MN807248									12782498	QDP44325.1			15474568	QGJ93593.1			22038418	QNN98539.1,QNN98540.1
17373758	47915	tree00006		Fishburnevirus	MN908683									12782618	QDP44627.1			15475298	QGJ96600.1			22038598	QNN99731.1,QNN99733.1
18113378	48399	tree00006		Fishburnevirus	MT024866,NC_051727									12782638	QDP44780.1			15475338	QGJ96759.1			22038678	QNN99164.1
15954348	48916	tree00006		Fishburnevirus	MN892486,NC_053209									12782658	QDP44829.1			15579948	BBI90631.1,BBI90633.1			22038698	QNN98327.1
15472078	49075	tree00006		Fishburnevirus	MN585977,NC_051729									12782688	QDP44910.1			15579968	BBI90937.1,BBI90940.1			22038978	QNO12501.1
15779508	48783	tree00006		Fishburnevirus	MN807249,NC_051728									12782728	QDP44994.1			15582448	VUF54839.1			22038998	QNO12868.1
4812688	48670	tree00006		Fishburnevirus	KU985090,NC_031261									12782848	QDP45277.1			15582508	VUF54945.1			22205398	QNR51631.1
5471508	48639	tree00006		Fishburnevirus	MF133446									12782868	QDP45210.1			15585678	QAU03785.1			22205458	QNR51996.1
4764438	48984	tree00006		Bignuzvirus	JN412591,NC_023692									12782898	QDP45347.1			15600378	QGS83632.1			22409228	QOC57916.1
5458938	48870	tree00006		Bignuzvirus	KX641262									12782958	QDP45060.1			15605618	QGT52244.1			22409638	QOC56634.1,QOC56636.1
14374298	50415	tree00006		Phayoncevirus	MN234172,NC_051738									13197838	QBJ04661.1,QBJ04663.1			15605718	QGT53849.1,QGT53856.1			22409698	QOC56209.1,QOC56211.1
4795448	49203	tree00006		Phayoncevirus	KR080195,NC_028796									13197858	QBP28123.1,QBP28125.1			15605738	QGT54098.1,QGT54105.1			22409818	QOC57546.1
12154168	50513	tree00006		Purkyvirus	MN096355,NC_051739									13197918	QEA03139.1			15605778	QGT54915.1			22410038	QOC58287.1
5458228	49658	tree00006		Tortellinivirus	KX648391,NC_041888									13197938	QEA09439.1			15605798	QGT54550.1			22410058	QOC59056.1
6588528	49808	tree00006		Xaviavirus	MH230879,NC_051740									13198138	QEA11190.1			15606418	BBQ04302.1			22410138	QOC58714.1,QOC58715.1
25534938	52581	tree00007		na	MW584148									13198198	QEA11505.1			15650458	QDB70259.1,QDB70462.1			22467028	QOE32575.1
25534178	52581	tree00007		na	MW584181									13198218	QEA03297.1			15651668	QAX96656.1,QAX96700.1			22531018	QOI71263.1
23969658	52563	tree00007		na	MW314852									13198238	QEA11331.1			15651688	QAX96974.1,QAX97018.1			22531038	QOI71807.1
25535038	52581	tree00007		na	MW584154									13201078	QEA09939.1			15651708	QAX96020.1,QAX96064.1			22531058	QOI72346.1
25534058	50828	tree00007		na	MW584150									13201098	QEA03026.1,QEA03028.1			15651728	QAX96338.1,QAX96382.1			22531158	QOI69210.1
25535118	50750	tree00007		na	MW584182									13248888	QED11463.1			15683398	QGZ14106.1			22531558	QOI67460.1
25534978	51076	tree00007		na	MW584203									13540618	QEG04675.1,QEG04677.1			15683438	QGZ13835.1			22703158	QOP67029.1
25534098	49556	tree00007		na	MW584162									13541048	QEG06754.1			15683478	QGZ14365.1,QGZ14397.1			22703718	QOP66721.1
25534158	49796	tree00007		na	MW584208									13541088	QEG06831.1			15683558	QGZ17263.1			22704578	QOP66026.1
25534698	51341	tree00007		na	MW584212									13541128	QEG06913.1			15683778	QGZ13369.1			22828388	QOR55902.1
25535178	53061	tree00007		na	MW584156									13541188	QEG06988.1			15683858	QGZ15282.1			22927608	QOV06268.1
25535198	51204	tree00007		na	MW584163									13541408	QEG07376.1			15683898	QGZ15429.1,QGZ15436.1			22928368	QOV08268.1
25534378	49758	tree00007		na	MW584192									13541448	QEG07498.1			15683918	QGZ15674.1,QGZ15681.1			23748318	QPL13513.1
25534238	54310	tree00008		na	MW584175									13541468	QEG07627.1			15683938	QGZ16140.1			23748738	QPL15069.1,QPL15070.1
25534658	54740	tree00008		na	MW584155									13541518	QEG07754.1			15729418	ARB12265.1			23748998	QPL13719.1
25534578	52601	tree00008		na	MW584201									13541578	QEG07845.1			15729558	QHA33424.1			24361098	QPX74697.1
25534538	55492	tree00008		na	MW584185									13541668	QEG08144.1			15732798	QDJ96804.1,QDJ96850.1			24361218	QPX62608.1,QPX62611.1
5623318	43679	tree00009		Charlievirus	KU935730,NC_042055									13541708	QEG08320.1			15770038	AAO61353.1			24361278	QPX61901.1,QPX61902.1
7257328	43697	tree00009		Charlievirus	MH697585									13541738	QEG08554.1,QEG08556.1			15770118	AAL54976.1			24361838	BCO16288.1,BCO16289.1,BCO16290.1
5623298	43698	tree00009		Charlievirus	KU935726									13541798	QEG08787.1			15775188	QCW21993.1			24616718	QQO40392.1
21842928	43700	tree00009		Charlievirus	MT723932									13541878	QEG09024.1			15775208	QEA10949.1			24616858	QQO38596.1
8723358	43700	tree00009		Charlievirus	MK524515									13541918	QEG09187.1			15775228	QEQ95105.1			24616938	QQO39747.1
4798548	43680	tree00009		Charlievirus	KM588359,NC_028779									13541998	QEG09279.1			15779328	QHB48626.1			24616958	QQO39976.1
8723418	43700	tree00009		Charlievirus	MK524518									13542078	QEG09444.1			15780908	QHB48243.1,QHB48250.1			24616978	QQO39669.1
29546128	43642	tree00009		Charlievirus	MZ622162									13542178	QEG09578.1			15781088	QHB49393.1			24898138	QQV92428.1
31793108	42938	tree00009		Charlievirus	OL742561									13542208	QEG09625.1			15781148	QHB43077.1			24898158	QQV92875.1
7784718	43575	tree00009		Charlievirus	MH926055									13542248	QEG09691.1			15781518	QFR59435.1,QFR59482.1			24923758	QIG75658.1
6812498	43243	tree00009		Charlievirus	MH316570									13542308	QEG09739.1			15851178	QGH72528.1			24923778	QIG75826.1
11584168	42396	tree00009		Charlievirus	MK977708,NC_054453									13542358	QEG09794.1			15851298	AQQ75478.1			24924158	QIG69119.1
36353298	43107	tree00009		Charlievirus	OP297540									13542428	QEG09968.1			15953848	QHJ73248.1			24924178	QIG69288.1
6108838	43779	tree00009		Charlievirus	MG099936,NC_054452									13542508	QEG09993.1			15954008	QHJ72975.1			24924238	QIG75148.1
7257488	44205	tree00009		Charlievirus	MH697593,NC_054455									13542548	QEG10036.1			15954028	QHJ74022.1,QHJ74029.1			24973018	QRE00412.1
20240038	41278	tree00009		Charlievirus	MT498044,NC_054456									13542568	QEG10082.1			15954048	QHJ74265.1			24973078	QRE00945.1
22038638	41278	tree00009		Charlievirus	MT684588									13542608	QEG10136.1,QEG10138.1			15954088	QHJ75846.1,QHJ75853.1			24994078	QPB07707.1,QPB07709.1
8723098	41278	tree00009		Charlievirus	MK524509									13547468	QEG11180.1			15954168	QHJ72816.1			25035628	QRI45301.1
4762518	42240	tree00009		Charlievirus	KF986246,NC_023572									13547498	QEG11216.1			15954388	QHJ75889.1			25035788	QRI45768.1
4765358	43036	tree00009		Charlievirus	JN256079,NC_023729									13547648	QEG11880.1			16051338	CAA2409786.1			25035808	QRI46073.1
5454758	43478	tree00009		Charlievirus	KU935729,NC_041882									13547788	QEG12130.1			16186538	QGH71897.1,QGH71936.1			25035988	QSL67951.1
6109038	43886	tree00009		Charlievirus	MG099948,NC_054449									13548028	QEG12936.1			16215388	QHR72453.1			25533698	QSJ04177.1
7257128	44333	tree00009		Charlievirus	MH697576,NC_054450									13548168	QEG13364.1			16215408	QHR70755.1			25533998	QSM01344.1
20240098	40580	tree00009		Charlievirus	MT498042,NC_054454									13548328	QEG13719.1			16215848	QHR66181.1			25534018	QSM01435.1
4812768	42395	tree00009		Charlievirus	KU935728,NC_031243									13548378	AWY07678.1			16215868	QHR71646.1			25535498	QSL67829.1
4761898	42594	tree00009		Charlievirus	JN624851,NC_023730									13548708	QEI23539.1			16216018	QHR72760.1			25535518	QSL67718.1
8723878	42595	tree00009		Charlievirus	MK524522									13549108	QEI24372.1			16216038	QHR67132.1			26193958	QJB22106.1
8723998	42594	tree00009		Charlievirus	MK524528									13549188	QEI24442.1			16216058	QHR68265.1			26193998	QJB22205.1
8723858	42597	tree00009		Charlievirus	MK524520									13549228	QEI24484.1			16216098	QHR76511.1			26645328	QGK89766.1
8454088	42595	tree00009		Charlievirus	MK392367									13549268	QEI24549.1			16217058	QHR64456.1			26959918	QVJ07744.1
5457888	42454	tree00009		Charlievirus	KX756439									13549308	QEI24651.1			16217078	QHR63403.1			27057468	AVH85138.1
20240078	42382	tree00009		Charlievirus	MT498048,NC_054448									13549368	QEI24771.1			16217098	QHR63631.1			27514478	QWS68063.1
4812348	43516	tree00009		Charlievirus	KU935727,NC_031281									13549428	QEI24891.1			16217118	QHR64395.1			27519128	QWT30462.1
4750258	41491	tree00009		Charlievirus	KC576783,NC_021061									13549448	QEI25008.1			16217138	QHR63899.1			27519308	QWT29951.1
6948508	41491	tree00009		Charlievirus	MH399787									13549508	QEI25154.1			16349348	QHS01688.1			27661928	QWY80771.1
8722938	41988	tree00009		Charlievirus	MK524500,NC_054451									13549548	QEI25328.1			16848198	UKS72052.1,UKS72110.1			28211468	QYC53435.1
4811908	44872	tree00009		Charlievirus	KU935731,NC_031266									13554258	QEI25683.1			17155338	AFK66314.1			28212028	QYC52243.1
14374898	48540	tree00010		Brujitavirus	MN234195,NC_055815									13554298	QEI25783.1			17155618	AGF91444.1			28726058	QZM07285.1
14380928	48053	tree00010		Brujitavirus	MN234236									13554348	QEI25855.1			17330058	QBZ71734.1			29501308	QXO11472.1
4765478	48420	tree00010		Brujitavirus	JN699001,NC_023697									13554368	QEG04202.1			17348788	QIG78311.1			29501348	QXO12020.1
6113178	46305	tree00010		Brujitavirus	AP018487,NC_055707									13712178	QEM40836.1			17348808	QIG78023.1			29501408	QXO12573.1
4726438	47057	tree00010		Brujitavirus	FJ168659,NC_011291									13712218	QEM40960.1,QEM40976.1			17348828	QIG78287.1			29528088	UAV86069.1
5478128	47287	tree00010		Brujitavirus	HM152765									13712258	QEM41393.1			17348848	QIG78269.1			29528508	UAW07928.1
4690478	57050	tree00011		Chenonavirus	AY129333,NC_004683									13712278	QEM41609.1			17348888	QIG78171.1			29536658	QXO13732.1
4776518	55832	tree00011		Chenonavirus	KP027201,NC_026589									13712298	QEM42198.1			17373498	QIG57397.1			29538088	QWY83038.1
29529488	71672	tree00012		Corndogvirus	MZ747511									13712338	QEM42621.1			17373918	QIG62750.1			29538398	QXN73368.1
7784838	71722	tree00012		Corndogvirus	MH926062									13712358	QEM43195.1,QEM43197.1			17373998	QIG62260.1			29540428	QXN74443.1
29541488	71538	tree00012		Corndogvirus	MZ209306									13905278	AZF88025.1			17374058	QIG60394.1			29541688	QYW00867.1,QYW00868.1
22410298	70777	tree00012		Corndogvirus	MT818425									13966888	QEP29396.1			17374078	QIG65670.1			29544528	QYW07238.1
14657788	71670	tree00012		Corndogvirus	MN428058									13966908	QEP29610.1			18112938	QIN92344.1			29544568	QYW07598.1
22410338	71343	tree00012		Corndogvirus	MT818418									13966928	QEP29855.1			18113418	QIO02797.1			29544628	QYW07901.1
23969498	71455	tree00012		Corndogvirus	MW314845									13966948	QEP52582.1			18113438	QIO02523.1			29544688	QYW07308.1
4758658	72108	tree00012		Corndogvirus	KF017002,NC_022057									13966968	QEP52753.1			18113458	QIN98651.1			29544728	QYW07974.1
33758208	72514	tree00012		Corndogvirus	ON260829									13967008	QEP52845.1			18113478	QIN97941.1			29545368	QZA70116.1
6108918	71807	tree00012		Corndogvirus	MG099943									13967068	QEP53436.1			18113518	QIO03196.1			29545588	QZD98903.1
6298368	71651	tree00012		Corndogvirus	MH020246									13967088	QEP53495.1			18113758	QIO02997.1			29548488	QZE11199.1
15471818	71470	tree00012		Corndogvirus	MN585964									14002418	QBX06339.1			18113998	QIO03598.1			29548528	QZE11426.1
6199498	70883	tree00012		Corndogvirus	MG872838									14062008	QEQ50352.1			18114098	QIO03398.1			29548588	QZE11656.1
27661428	71544	tree00012		Corndogvirus	MW712737									14062068	QEQ50424.1			18114498	QIN97449.1			29548628	QZE10756.1
7027448	72658	tree00012		Corndogvirus	MH590592,NC_055759									14062088	QEQ50463.1			18114518	QIN97719.1			29548668	QZE11122.1
4692078	69777	tree00012		Corndogvirus	AY129335,NC_004685									14078628	QEQ93269.1			18114578	QIN96753.1,QIN96755.1			29548708	QZE11050.1
5449678	70214	tree00012		Corndogvirus	KJ829260									14078648	QEQ93435.1			18262288	QIQ62059.1			29549068	UAJ16152.1,UAJ16154.1
14657498	71415	tree00012		Corndogvirus	MN428052									14078688	QEQ94728.1			18262488	QIQ62261.1			29553268	QVJ12524.1
4758838	69815	tree00012		Corndogvirus	KF024730,NC_022325									14078708	QEQ94754.1			18262558	QIQ62472.1			29553308	QVJ12659.1
5448738	69653	tree00012		Corndogvirus	KT281796									14078748	QEQ94869.1			18262668	QIQ68109.1			29553348	QVJ13156.1
4763958	71341	tree00012		Corndogvirus	JN698993,NC_023712									14078798	QEQ93656.1			18263858	QIQ66004.1			29554208	QZI94168.1
4753938	74711	tree00013		Kostyavirus	KC661277,NC_021309									14122138	CBX87985.1			18263938	QIQ66054.1			29555868	QZE10859.1
9346158	75528	tree00013		Kostyavirus	MK620893									14123898	AEI70990.1			18267518	QIQ66141.1			29555928	QZE10507.1
5446288	74675	tree00013		Kostyavirus	JN391441									14209558	AYD82471.1,AYD82528.1			18682578	QIR31094.1			29556008	UAJ15931.1
29546188	76192	tree00013		Kostyavirus	MZ622158									14209598	AZF89468.1			18682608	QIR31219.1			29569948	QLF86615.1
5451858	74655	tree00013		Kostyavirus	KT020852									14209638	QCW23316.1			18750868	QIW86144.1			29857918	UDG78675.1,UDG78676.1
4764498	76260	tree00013		Kostyavirus	JN382248,NC_023689									14209698	QCW23543.1			18751388	QIW91399.1			29887828	UDL15534.1,UDL15535.1
15474388	74731	tree00013		Kostyavirus	MN586019									14209718	QCW23581.1			18751528	QIW90477.1,QIW90766.1			29888048	UDL15730.1
4689668	75931	tree00013		Kostyavirus	AY129331,NC_004681									14211438	AYJ76174.1,AYJ76175.1			18751588	QIW90952.1			30152808	UEM46230.1
6283068	75565	tree00013		Kostyavirus	MH000607									14232448	AZU99220.1			18994658	QHJ84235.1			30152828	UEM46868.1
5464748	75215	tree00013		Kostyavirus	KY549152									14232468	AZU99270.1			18994698	QHJ84213.1			30622178	UGL63078.1
4754518	76179	tree00013		Kostyavirus	KC748971,NC_021305									14232488	AZU99320.1			18997518	QHJ80461.1			30801468	UGO51249.1
7026748	75586	tree00013		Kostyavirus	MH576953									14232508	AZU99372.1,AZU99374.1			18997658	QHJ78885.1			30802528	UGO46250.1
4756438	76586	tree00013		Kostyavirus	KF279417,NC_022330									14232528	AZU99423.1			18998078	QHJ77790.1			30802708	UGO48008.1
15474348	75101	tree00013		Kostyavirus	MN586017									14315028	ARB12008.1			19016178	QHJ81539.1			30802968	UGO50780.1
5458408	75779	tree00013		Kostyavirus	KX611831									14326708	QEM41662.1			19023908	QIN97035.1,QIN97037.1			30802988	UGO51050.1
22531498	74961	tree00013		Kostyavirus	MT952854									14373768	QFG08011.1			19027938	QHJ77649.1			30996098	UIS25196.1
7508928	75640	tree00013		Kostyavirus	MH727557									14373918	QFG08276.1			19028628	QHJ77218.1			31261138	QYC95053.1
14657838	75453	tree00013		Kostyavirus	MN428059									14373968	QFG08348.1			19033588	QHJ76896.1			31408238	UJQ86770.1
7025988	76133	tree00013		Kostyavirus	MH513983									14374148	QFG08810.1			19034048	QHJ76680.1			31408258	UJQ86401.1
29548768	75998	tree00013		Kostyavirus	MZ681505									14374208	QFG08988.1			19045088	QHJ80923.1			31408278	UJQ86145.1
5476748	75554	tree00013		Kostyavirus	MF668277									14374518	QFG09520.1			19045368	QHJ79866.1			31408418	UJQ86470.1
6539688	75736	tree00013		Kostyavirus	KC691255,NC_021306									14374638	QFG09834.1			19048868	QHJ77332.1			31408458	UJQ86673.1
5448438	75114	tree00013		Kostyavirus	KT373978									14374758	QFG10410.1			19049218	QHJ76352.1			31793148	UKH48556.1
7026388	75366	tree00013		Kostyavirus	MH536827									14374918	QFG11200.1			19049258	QHJ76256.1			31793168	UKH48690.1
34815528	76092	tree00013		Kostyavirus	ON456345									14374978	QFG11557.1			19256198	QJA42581.1			32227818	UMO76272.1
9748108	75360	tree00013		Kostyavirus	MK757445									14375138	QFG11845.1			19256238	QJB22704.1,QJB22744.1			32427468	UNH58412.1
4756918	76323	tree00013		Kostyavirus	KF562100,NC_022981									14375158	QFG11934.1			19359518	QJD54341.1			32591768	UNY48673.1
5605488	77053	tree00013		Kostyavirus	MF919525									14375198	QFG12227.1			19359538	QJD54408.1			32591788	UNY48894.1
4753918	76479	tree00013		Kostyavirus	KC748969,NC_021311									14375338	QFG12544.1			19359558	QJD54524.1			32592148	UNY39815.1,UNY39833.1
4758558	76217	tree00013		Kostyavirus	KF562102,NC_022969									14375398	QFG12855.1			19359578	QJD54464.1			32779218	UOL50509.1
5605268	76217	tree00013		Kostyavirus	MF919506									14375458	QFG12980.1			19359828	QJD49637.1			32880848	UOW93414.1
7784998	76023	tree00013		Kostyavirus	MK016498									14380088	QFG13165.1			19359868	QJD49787.1			32880868	UOW92958.1,UOW92960.1
7027348	76915	tree00013		Kostyavirus	MH590587									14380118	QFG13397.1			19359908	QJD49942.1			32881028	UOX38219.1
6108478	75808	tree00013		Kostyavirus	MF919524									14380358	QFG13740.1			19436378	QCW20271.1			32881168	UOW93511.1
6298388	75605	tree00013		Kostyavirus	MH020247									14380378	QFG13821.1			19436598	QCW20731.1			32955498	UPG35840.1
4759358	75894	tree00013		Kostyavirus	KF562101,NC_022976									14380418	QFG13915.1			19437678	QIN97291.1			33021328	UPI30842.1
20406828	76169	tree00013		Kostyavirus	MT522005									14380518	QFG14011.1			19437758	QEL53348.1			33214698	UPW36424.1
5605608	76169	tree00013		Kostyavirus	MF919535									14380898	QFG14952.1			19439198	QJI53087.1			33487498	UQT02391.1
12154908	74707	tree00013		Kostyavirus	MN096364									14381008	QFG05114.1			19439218	QJI10693.1			33487588	UQS93333.1
5448758	74533	tree00013		Kostyavirus	KF493883									14381118	QFG07568.1			19446978	CAB4123245.1,CAB4123247.1			33530758	UIS24622.1
4757818	74533	tree00013		Kostyavirus	KF024732,NC_022065									14381178	QFG08625.1			19446998	CAB4123409.1			33530778	UKL14961.1
5605688	74576	tree00013		Kostyavirus	MF919540									14381418	QFG04470.1			19447198	CAB4124309.1			33603018	URY98995.1
5605548	73495	tree00013		Kostyavirus	MF919529									14381448	QFG04525.1			19447338	CAB4125959.1			33603038	URY99092.1
4756978	74210	tree00013		Kostyavirus	KF562099,NC_022988									14381558	QFG04620.1			19447378	CAB4125203.1			33718188	CAH1234446.1
15475078	76688	tree00013		Kostyavirus	MN586043									14381578	QFG04708.1			19447558	CAB4127101.1			33757768	URM87608.1
15475098	75660	tree00013		Kostyavirus	MN586044									14381758	QFG04933.1			19447778	CAB4127288.1,CAB4127290.1			33757788	URM86655.1
35414208	75908	tree00013		Kostyavirus	ON970600									14381798	QFG05023.1			19447818	CAB4126627.1			33758228	URM87198.1
31793128	75132	tree00013		Kostyavirus	OL742559									14382378	QFG06568.1			19448118	CAB4128201.1			33781808	URP21481.1
35413968	75132	tree00013		Kostyavirus	ON970597									14387708	QFG06662.1			19448278	CAB4129555.1			33781888	URO83446.1
15474728	75129	tree00013		Kostyavirus	MN586037									14387808	QFG06794.1			19448318	CAB4130209.1,CAB4130213.1,CAB4130215.1			33782108	URP21722.1,URP21723.1
7529838	75649	tree00013		Kostyavirus	MH779503									14387838	QFG07367.1			19448438	CAB4131784.1			33782158	URP21910.1
6948068	75208	tree00013		Kostyavirus	MH371112									14388038	QFG15419.1			19448598	CAB4131692.1			33807318	URQ04675.1
7258208	75598	tree00013		Kostyavirus	MH651174									14388058	QFG07874.1			19448758	CAB4132212.1			33807418	URQ04966.1
6199468	71650	tree00013		Kostyavirus	MG872837									14388078	QFG07953.1			19448878	CAB4133639.1			34107358	USH45769.1
6109118	75896	tree00013		Kostyavirus	MG099953									14538688	QDK04984.2			19448918	CAB4133388.1			34107758	USH45253.1,USH45254.1
8449928	75075	tree00013		Kostyavirus	MK359309									14548048	QEP53136.2			19448998	CAB4132864.1			34107878	USH46062.1
15474668	75267	tree00013		Kostyavirus	MN586034									14636638	QBJ01033.1			19452138	CAB4137849.1			34107918	USH45889.1
8724538	75240	tree00013		Kostyavirus	MK559429									14655938	QFP93496.1			19563138	QEM41191.1			34240758	USL85203.1
21842868	75603	tree00013		Kostyavirus	MT723943									14655998	QFP93562.1,QFP93595.1			19567078	CAB4137574.1			34240918	USL88834.1
6221048	76299	tree00013		Kostyavirus	MG872843									14656048	QFP93617.1,QFP93650.1			19567198	CAB4138506.1			34240938	USL88928.1
5459678	75728	tree00013		Kostyavirus	KX834009									14656088	QFP93716.1			19567918	CAB4140476.1			34240958	USL88742.1
8450168	76340	tree00013		Kostyavirus	MK359320									14656138	QFP93764.1			19567958	CAB4140848.1			34283678	USN16400.1
18264178	75679	tree00013		Kostyavirus	MT114165									14656158	QFP93839.1			19568038	CAB4141209.1,CAB4141211.1			34815068	UTN91424.1
4799108	75339	tree00013		Kostyavirus	KT222942,NC_029079									14656208	QFP93984.1			19568538	CAB4143276.1			34815188	UTN92667.1
5623168	74896	tree00013		Kostyavirus	KU865303									14656348	QFP94298.1			19568778	CAB4143742.1			34815788	UTN92315.1
5460318	76944	tree00013		Kostyavirus	KX817173									14656618	QFP94675.1			19569818	CAB4146555.1			35130678	UUG69392.1
5621628	76131	tree00013		Kostyavirus	KF188414									14656778	QFP95112.1			19572838	CAB4155264.1			35130718	UUG68087.1
4799468	75796	tree00013		Kostyavirus	KR080204,NC_029093									14656878	QFP95286.1			19573158	CAB4155978.1			35258218	UUV45957.1
5446028	76049	tree00013		Kostyavirus	JF937096									14656938	QFP95366.1			19573338	CAB4155950.1			35258238	UUV46211.1
4756118	77367	tree00013		Kostyavirus	KF306380,NC_022059									14657018	QFP95526.1			19574878	CAB4158972.1,CAB4159514.1			35258258	UUV46460.1
28211788	75933	tree00013		Kostyavirus	MZ274305									14657118	QFP95711.1			19575238	CAB4159928.1			35258278	UUV46726.1
4797108	75933	tree00013		Kostyavirus	JN006061,NC_028906									14657138	QFP95799.1			19575778	CAB4161068.1			35258298	UUV46994.1
5463628	76483	tree00013		Kostyavirus	KY319168									14657338	QFP96251.1			19577058	CAB4162468.1			35318218	UVD40484.1
15475038	74969	tree00013		Kostyavirus	MN586041									14657418	QFP96339.1			19577378	CAB4163921.1			35318258	UVD40796.1
15475218	74969	tree00013		Kostyavirus	MN586050									14657598	QFP96739.1			19577558	CAB4165839.1			35318538	UVD40266.1
15474688	74970	tree00013		Kostyavirus	MN586035									14658218	QFP92965.1			19579758	CAB4168059.1			35318578	UVD39929.1
4758718	76483	tree00013		Kostyavirus	KF416343,NC_022085									14768918	QFG06190.1			19580258	CAB4169054.1			35326558	UVF61600.1
5446388	76174	tree00013		Kostyavirus	JN412590,NC_041850									14768938	QFG06985.1			19580378	CAB4171032.1			35326578	UVF61783.1
4724538	76312	tree00013		Kostyavirus	EU816588,NC_011055									14846578	QFR42364.1			19580778	CAB4170508.1			35326618	UVF61498.1
7257548	75295	tree00013		Kostyavirus	MH669002									14862658	QFR57247.1			19581058	CAB4170409.1			35326638	UVF61390.1,UVF61392.1
29546348	75692	tree00013		Kostyavirus	MZ622163									14862678	QFR57395.1			19581498	CAB4170757.1			35326678	UVF62009.1
7784878	76377	tree00013		Kostyavirus	MK016491									14862698	QFR57548.1			19582738	CAB4175519.1,CAB4175628.1			35335008	UVG34904.1
6199288	74594	tree00013		Kostyavirus	MG872831									14862718	QFR57713.1			19582898	CAB4175526.1,CAB4175659.1			35410768	UVK60928.1
6199318	74594	tree00013		Kostyavirus	MG872832									14862758	QFR58035.1			19583098	CAB4176744.1			35410808	UVK63869.1,UVK63870.1
5446008	75706	tree00013		Kostyavirus	JN006062									14862788	QFR58228.1			19583318	CAB4176149.1			35410928	UVK63161.1
15474628	76025	tree00013		Kostyavirus	MN586032									14862818	QFR59115.1			19583978	CAB4177068.1			35411048	UVN13625.1
4725518	75811	tree00013		Kostyavirus	EU816591,NC_011056									14862878	QFR59742.1			19585638	CAB4182020.1			35414348	UVK61172.1
4793428	72790	tree00013		Kostyavirus	KT222941,NC_028785									14862898	QFR59828.1			19585678	CAB4181966.1			35414408	UVK59982.1
5605708	73697	tree00013		Kostyavirus	MF919541									14862938	QFR59006.1			19585738	CAB4181870.1			35414428	UVN13225.1
6948348	74169	tree00013		Kostyavirus	MH399778									14862958	QFR59567.1			19585778	CAB4181327.1			35414448	UVN13318.1
12154368	76351	tree00013		Kostyavirus	MN096361									14862978	QFR58892.1			19587178	CAB4183211.1			35414468	UVN12962.1
7026248	76498	tree00013		Kostyavirus	MH536820									14862998	QFR58951.1			19588498	CAB4186931.1			35416968	UVN14283.1
23748358	76859	tree00013		Kostyavirus	MW291023									14907818	QDH46131.1			19590698	CAB4190474.1			35417058	UVN13848.1
12059218	75248	tree00013		Kostyavirus	MK937593									14907898	QDH46199.1			19591538	CAB4193826.1,CAB4193880.1			35417118	UVN13937.1
15474268	75423	tree00013		Kostyavirus	MN586013									14940368	QDF14624.1			19591658	CAB4194497.1			35530208	UVT31240.1
15475238	76419	tree00013		Kostyavirus	MN586051									15153808	BBO65954.1			19593878	CAB4197829.1			35530248	UVT31058.1
7025748	75668	tree00013		Kostyavirus	MH513972									15395338	QDP45895.1			19593898	CAB4198634.1			35530318	UVT31775.1
7025868	75685	tree00013		Kostyavirus	MH513978									15395498	QDP46121.1			19594018	CAB4198063.1			36349828	UXE03666.1
7026828	74070	tree00013		Kostyavirus	MH576956									15395598	QDP46395.1			19594538	CAB4200219.1			36353678	UXD82435.1
6269378	74997	tree00013		Kostyavirus	JF937091,NC_041846									15395818	QDP47057.1			19595798	CAB4210913.1			36353698	UXD82551.1
5478188	74491	tree00013		Kostyavirus	GQ303265,NC_042027									15396498	QDP48703.1			19595818	CAB4211432.1			36353718	UXD82606.1
4718078	74483	tree00013		Kostyavirus	DQ398041,NC_008194									15396538	QDP48795.1			19595858	CAB4211309.1			36353738	UXD82763.1
29499308	75099	tree00013		Kostyavirus	MZ322024									15396878	QDP49613.1			19596518	CAB4213495.1			36353758	UXD82777.1
8454168	76435	tree00013		Kostyavirus	MK433262									15396998	QDP49945.1			19597918	CAB4218096.1,CAB4218787.1			36353778	UXD82883.1
6114058	75829	tree00013		Kostyavirus	MG757160									15397018	QDP50041.1			19598438	CAB4221089.1			36353798	UXD82971.1
7026448	75359	tree00013		Kostyavirus	MH536829									15397158	QDP50563.1			19598478	CAB4221374.1			36353818	UXD81921.1
29546228	74903	tree00013		Kostyavirus	MZ622157									15397378	QDP51127.1			19598758	CAB4222705.1			36353838	UXD81986.1
11589418	76145	tree00013		Kostyavirus	MK801726									15397458	QDP51333.1			19598798	CAB4222662.1			36353858	UXD82111.1
7785078	75675	tree00013		Kostyavirus	MK016502									15397798	QDP51675.1			19599138	CAB4223133.1			36353878	UXD82234.1
5470908	75973	tree00013		Kostyavirus	JF937106,NC_041987									15397958	QDP52138.1			19611378	VOH54483.1,VOH54495.1			36353898	UXD82285.1
6948308	75070	tree00013		Kostyavirus	MH399774									15398058	QDP52394.1			19679958	BBF63208.1			36353918	UXD82350.1
4756258	108297	tree00014		Omegavirus	KF114875,NC_022066									15398178	QDP52804.1			19679978	BBF63472.1			36353978	UXD81665.1
7257248	111924	tree00014		Omegavirus	MH697582									15398218	QDP52911.1			19680018	QJT71740.1			36353998	UXD81775.1
6515608	112351	tree00014		Omegavirus	MH077579									15398398	QDP53354.1,QDP53356.1			19680038	QLA10627.1			36354018	UXD81823.1
12782358	111843	tree00014		Omegavirus	MN062701									15398438	QDP53504.1			19752938	QJT70157.1			36787398	UVD42830.1
29546268	113128	tree00014		Omegavirus	MZ622169									15398478	QDP53667.1			19788948	QIG57262.1			36805868	UVX96489.1,UVX96491.1
30152788	113075	tree00014		Omegavirus	MZ958748									15398698	QDP54342.1			19792068	QEG07419.1			36805988	UVY32451.1
13248968	111437	tree00014		Omegavirus	MN183286									15398718	QDP54414.1			19792088	QEG07434.1			36806288	UVY69949.1
9748468	111345	tree00014		Omegavirus	MK524521									15398878	QDP54772.1			19792108	QEG07453.1			36806488	UWG72156.1,UWG72158.1
12438268	110439	tree00014		Omegavirus	MK967402									15398898	QDP54829.1			19792128	QDH84813.1			36806648	UWI18256.1
12437208	113067	tree00014		Omegavirus	MK967379									15398918	QDP54931.1			19792148	QDH84828.1			36807048	UYE90808.1
8724018	114320	tree00014		Omegavirus	MK524529									15399238	QDP55844.1			19806808	QJI53365.1			4686868	AAC13106.1
7257948	111740	tree00014		Omegavirus	MH669017									15399438	QDP56433.1			19925308	QKE55786.1,QKE55793.1			4689698	AAN02134.1
8722998	112884	tree00014		Omegavirus	MK524504									15399558	QDP56815.1			19943278	QIN93262.1			4691418	AAN16833.1
8723978	113254	tree00014		Omegavirus	MK524527									15399618	QDP56951.1			20083328	QKN88028.1,QKN88035.1			4714058	BAE47759.1
7257288	113536	tree00014		Omegavirus	MH697583									15399718	QDP57290.1			20083488	QKN88698.1,QKN88699.1			4716298	ABD58479.1
7508788	110713	tree00014		Omegavirus	MH727551									15399898	QDP57802.1			20124338	QDJ96499.1			4717198	ABD58665.1
24595638	109901	tree00014		Omegavirus	MW132714									15399918	QDP57856.1			20163548	BCG66179.1			4718818	ABE67920.1
5605248	112285	tree00014		Omegavirus	MF919504									15399998	QDP58049.1			20173218	QMV33959.1			4719978	ABS83797.1
5445708	111688	tree00014		Omegavirus	JF937090,NC_042316									15400238	QDP58669.1			20237118	AXF41674.1			4721958	ABL96809.1
8212618	111970	tree00014		Omegavirus	MK279849									15400278	QDP58838.1			20238718	QKY78733.1			4723178	ABF57512.1,ABF57513.1
5445668	109270	tree00014		Omegavirus	JF957059,NC_041844									15400378	QDP59083.1			20238758	QKY79451.1			4723658	ACF05173.1
4777278	109871	tree00014		Omegavirus	KM101123,NC_026584									15400398	QDP59154.1			20309148	QIQ60757.1			4724638	CAR31207.1
4757838	109960	tree00014		Omegavirus	KF006818,NC_022067									15400518	QDP59504.1,QDP59506.1			20344368	CAB4241854.1			4726258	CAR31298.1
5605368	112329	tree00014		Omegavirus	MF919512									15400718	QDP60112.1			20345268	CAB5208994.1			4726318	ACH62161.1
4764558	106327	tree00014		Omegavirus	JN201525,NC_023738									15400758	QDP60221.1			20345448	CAB5215155.1			4726408	ACH62627.1
6959548	110169	tree00014		Omegavirus	MH399772									15400838	QDP60405.1			20346448	CAB5221334.1			4726798	CAU13911.1
8723378	110636	tree00014		Omegavirus	MK524516									15400878	QDP60614.1			20346488	CAB5221723.1			4727358	ACH62405.1
5471488	108627	tree00014		Omegavirus	MF133445									15401018	QDP60959.1			20346548	CAB5220645.1			4727378	ACH63155.1
5471228	109575	tree00014		Omegavirus	MF072690									15401218	QDP61581.1			20346588	CAB5221588.1			4727398	ACI06440.1
4798528	110764	tree00014		Omegavirus	KM925136,NC_028953									15401238	QDP61641.1			20346908	CAB5222595.1			4728018	ACI12496.1
5476908	110240	tree00014		Omegavirus	MF668284									15401358	QDP62079.1			20347888	CAB5226402.1			4728878	ACI06527.1
4764018	110569	tree00014		Omegavirus	JN698997,NC_023690									15401398	QDP62373.1			20348128	CAB5226693.1			4729238	CAT99713.1
6108518	109799	tree00014		Omegavirus	MF919534									15401518	QDP62671.1			20348288	CAB5227717.1			4729278	ACE73777.1
6539728	109801	tree00014		Omegavirus	KM400683,NC_028876									15401538	QDP62773.1			20348308	CAB5238245.1			4731198	ACU41411.1
15474588	111740	tree00014		Omegavirus	MN586029									15401638	QDP63071.1			20348328	CAB5227543.1			4736358	ADM73674.1
23969478	111628	tree00014		Omegavirus	MW314846									15401658	QDP63141.1			20406378	QLF86230.1			4739718	AET09797.1
4691298	110865	tree00014		Omegavirus	AY129338,NC_004688									15401718	QDP63370.1			20406628	QLF83779.1			4742138	AET09889.1
5445888	109086	tree00014		Omegavirus	JF937101,NC_042322									15401778	QDP63595.1			20406968	QLF81565.1			4743598	AFC21773.1
4777498	90460	tree00015		Gaiavirus	KJ567043,NC_026590									15401938	QDP64122.1			20406988	QLF81294.1			4744898	AFL46979.1
7785058	85613	tree00015		Gaiavirus	MK016501									15402078	QDP64536.1			20407008	QLF81027.1			4746218	ADF29350.1
29541728	76652	tree00016		Faithunavirus	MZ171373									15402158	QDP64842.1			20407068	QLF82112.1			4747238	AFD10641.1
5448398	76653	tree00016		Faithunavirus	KC661276									15402218	QDP64991.1			20407088	QLF81844.1			4748898	AFA44435.1
5448418	76652	tree00016		Faithunavirus	KC691254									15402298	QDP65306.1			20407108	QLF80758.1			4749838	AGE61111.1
5472588	76653	tree00016		Faithunavirus	MF185730									15402338	QDP65453.1			20407208	QLF80467.1			4750458	BAM37052.1
15683698	74937	tree00016		Faithunavirus	MN703410									15402538	QDP66067.1			20534568	QDJ97039.1,QDJ97076.1			4750858	AGE60804.1
4737778	75960	tree00016		Faithunavirus	JF744988,NC_015584									15402558	QDP66120.1			21434658	QMP82625.1			4751438	AGE60729.1
25533918	76366	tree00016		Faithunavirus	MW578835									15402678	QDP66623.1			21435898	QMP18600.1			4752298	AGE61032.1
15475258	75952	tree00016		Faithunavirus	MN586052									15403158	QDP67887.1			21436178	QMP24143.1,QMP24188.1			4753018	AEQ21071.1
5458448	75806	tree00016		Faithunavirus	KX580962									15403298	QDP68286.1			21502588	QFR58444.1			4753038	AGM13859.1
7528518	75440	tree00016		Faithunavirus	MH779511									15403318	QDP68347.1			21502628	QKE54544.1,QKE54612.1			4753978	AGM12077.1
4809508	76012	tree00016		Faithunavirus	KX507361,NC_031124									15408448	QGF19672.1			21502648	QKE54833.1			4754058	AGM13138.1
5473488	75822	tree00016		Faithunavirus	MF140422									15408468	QGF19792.1			21502668	QKN85856.1,QKN85885.1			4754558	AGM12153.1
12059358	76414	tree00016		Faithunavirus	MK937600									15408528	QGF20792.1,QGF20793.1			21581308	QMV28804.1,QMV28805.1,QMV29101.1,QMV29126.1			4754618	AGM13477.1
5563208	76492	tree00016		Faithunavirus	KU997639									15408548	QGF20322.1			21581328	QMV29708.1			4755458	AGM12230.1
12154928	76734	tree00016		Faithunavirus	MN096380									15408628	QGF21414.1			21594078	QDF15322.1			4757178	AGT14082.1,AGT14084.1
31408378	76520	tree00016		Faithunavirus	OL455899									15408648	QGF21034.1			21707848	QDJ97202.1,QDJ97237.1			4757738	AGY48204.1
4756198	76129	tree00016		Faithunavirus	KF024731,NC_022071									15408668	QGF20958.1			21805058	QNI20582.1			4757758	AGY46843.1
5454118	75844	tree00016		Faithunavirus	KU234099									15408688	QGF20355.1,QGF20363.1			21805078	QNI20736.1,QNI20760.1			4758318	AGY47228.1
5471888	76315	tree00016		Faithunavirus	MF324910,NC_053508									15408748	QGF21824.1			21805178	QNI21046.1,QNI21085.1			4761018	AHG23972.1
14380558	77876	tree00016		Faithunavirus	MN234228,NC_053509									15408788	QGF21899.1			21805278	QNH71367.1			4761098	AGI11728.1
22039178	77086	tree00016		Faithunavirus	MT758688,NC_053506									15420508	AZF88703.1			21805318	QNH71782.1			4762478	AHG24468.1
5604178	77031	tree00016		Faithunavirus	MF185728,NC_053507									15420528	AZU99974.1,AZU99976.1			21837068	QHB80459.1			4762758	AEN79799.1
15683638	75383	tree00016		Faithunavirus	MN703406									15420548	QGH45336.1			21842348	QNJ54629.1			4762778	AEO93588.1,AEO93590.1
5458428	76363	tree00016		Faithunavirus	KX580961									15420568	QGH45240.1			21842368	QNJ55016.1			4762838	AEL97853.1
4797488	76271	tree00016		Faithunavirus	KT591489,NC_028878									15420588	QGH44982.1			22001488	QLF85394.1			4763038	AER26004.1
15474608	68102	tree00016		Faithunavirus	MN586030									15420608	QGH45109.1			22001728	QNL30674.1			4764038	AER25771.1
7643868	72810	tree00016		Faithunavirus	MH834600									15420648	QGH45049.1			22031338	QNO01487.1			4765278	AEL97999.1
4762738	69279	tree00016		Faithunavirus	JN680858,NC_023732									15448198	QDK00069.1			22031388	QNO01516.1			4765298	AEL98416.1
15474368	74010	tree00016		Bronvirus	MN586018									15448218	QDK00133.1			22031458	QNO01804.1			4766158	AHN84086.1
22409758	74429	tree00016		Bronvirus	MT771349									15448258	QDK00346.1			22031488	QNO01836.1			4766258	AIA64107.1
12154848	73721	tree00016		Bronvirus	MN096382									15448278	QDK00406.1			22031518	QNO02132.1			4767138	AHZ95438.1
8214068	73639	tree00016		Bronvirus	MK279905									15448318	QDK00643.1			22031548	QNO02298.1			4770838	AFO10506.1
5446968	74155	tree00016		Bronvirus	JN600672									15451378	QGH73694.1			22031638	QNO02353.1			4771898	AIT13913.1
5484218	73784	tree00016		Bronvirus	JF704113									15451418	QGH73735.1			22031658	QNO02617.1			4777138	CEF89860.1
27519268	73949	tree00016		Bronvirus	MW822149									15451498	QGH75909.1			22031678	QNO02773.1			4777598	AIS73895.1
5484088	74914	tree00016		Bronvirus	JF704108,NC_042313									15451558	QGH76671.1			22031698	QNO02946.1			4780058	AGC35168.1
15474468	74365	tree00016		Bronvirus	MN586023									15451658	QGH76098.1			22031738	QNO03112.1			4780098	AIX12643.1
7528498	74392	tree00016		Bronvirus	MH744425									15451678	QGH75674.1			22031828	QNO03296.1			4793148	AKJ72391.1
8964208	73871	tree00016		Bronvirus	MK494100									15451738	QGH75585.1			22034578	QNO03352.1			4793368	ALA47886.1
24898098	72623	tree00016		Bronvirus	MW435855,NC_055918									15451778	QGH75994.1			22034618	QNO03507.1			4793448	AKY03662.1
4735718	73453	tree00016		Bronvirus	HM152763,NC_014461									15451838	QGH79713.1			22034638	QNO03763.1			4793988	AKF13877.1
5472448	73808	tree00016		Bronvirus	MF185726									15451898	QGH80063.1			22034678	QNO03812.1			4794028	AIW01613.1
8447188	71059	tree00016		Bronvirus	MK310144,NC_055786									15451978	QGH71386.1			22034698	QNO03999.1			4794548	AKF14114.1
8964068	73210	tree00016		Bronvirus	MK494092,NC_055790									15452038	QGH78651.1			22034718	QNO04160.1			4795328	AKY03362.1
15454918	68021	tree00016		Bronvirus	MN617841,NC_055827									15452058	QGH80707.1			22034738	QNO04397.1			4795348	AKY03736.1
30152748	66420	tree00016		Bronvirus	MZ958746									15452098	QGH80512.1			22034798	QNO04483.1			4796108	ALA48364.1
14374738	77566	tree00016		Bromdenvirus	MN234187,NC_053511									15452118	QGH78481.1			22034818	QNO04645.1			4798468	AEJ94423.1
29537008	76685	tree00016		Bromdenvirus	MZ005679									15452198	QGH77784.1			22034858	QNO04881.1			4798708	AGV99662.1
7027228	70183	tree00016		Bromdenvirus	MH576973,NC_053510									15452298	QGH80234.1			22034878	QNO05046.1			4799168	AJA41415.1
4756218	76050	tree00016		Lumosvirus	KF024725,NC_022052									15452318	QGH78046.1			22034898	QNO05224.1			4799188	AIW02582.1
5473428	76075	tree00016		Lumosvirus	MF140414,NC_053505									15452358	QGH78737.1			22034918	QNO05385.1			4799768	ALH46650.1,ALH46652.1
35326518	75593	tree00016		Lumosvirus	ON755181									15452438	QGH80146.1			22034978	QNO05545.1			4807588	AKL88361.1
22704408	75793	tree00016		Lumosvirus	MT889383									15452458	QGH80604.1			22034998	QNO05702.1			4809148	AOE44877.1,AOE44879.1
4796828	75816	tree00016		Lumosvirus	KT281791,NC_028843									15454528	QGH73906.1			22035038	QNO05869.1			4810168	ANT41060.1
12154748	75632	tree00016		Lumosvirus	MN096377									15454558	QGH73817.1			22035058	QNO05942.1			4810448	AON96951.1
7508948	75307	tree00016		Lumosvirus	MH727559									15454578	QGH73766.1			22035078	QNO06099.1			4857148	AGC36092.1
11583588	75617	tree00016		Lumosvirus	MK878900									15454738	QGH71546.1			22035098	QNO06360.1			5011118	CEK40467.1
4796088	75626	tree00016		Lumosvirus	KT281794,NC_028778									15454838	QGH75086.1			22035118	QNO06521.1			5433648	AKF13718.1
5452278	75586	tree00016		Lumosvirus	KT372003,NC_053504									15454858	QGH75475.1			22035158	QNO06597.1			5433668	ALJ99231.1
23748418	75782	tree00016		Lumosvirus	MW291024									15454898	QGH75382.1			22035178	QNO06822.1			5433688	ALJ99321.1
5473268	72055	tree00016		Lumosvirus	MF140405									15454958	QGH75306.1			22035198	QNO06871.1			5433708	ALJ99411.1
5473468	70413	tree00016		Lumosvirus	MF140421									15455578	ADD21653.1			22035238	QNO07142.1			5433728	ALJ99502.1
5473408	69537	tree00016		Lumosvirus	MF140413									15455598	AXQ60084.1			22035258	QNO07309.1			5433748	ALM62288.1
29546548	69480	tree00016		Lumosvirus	MZ622183									15455618	CAA53907.1			22035278	QNO07393.1			5433768	ALM62376.1
22704448	70064	tree00016		Lumosvirus	MT889391									15455718	AGF91553.1			22035338	QNO07606.1			5433788	ALM62465.1
35414008	74943	tree00016		na	ON970615									15455738	AEI71067.1			22035358	QNO07806.1			5433808	ALM62553.1
4755378	80955	tree00017		Bongovirus	KC900379,NC_021299									15471378	QGJ84381.1			22035378	QNO07862.1			5433828	ALM62640.1
36353618	82071	tree00017		Bongovirus	OP297551									15471678	QGJ86796.1,QGJ86804.1			22035418	QNO08148.1			5433848	ALM62728.1
12059598	81071	tree00017		Bongovirus	MK937612									15471698	QGJ86841.1,QGJ86852.1			22035438	QNO08312.1			5433868	ALM62815.1
27203038	81714	tree00017		Bongovirus	MW713383									15471838	QGJ87513.1			22035458	QNO08455.1			5433888	ALM62903.1
15474488	81039	tree00017		Bongovirus	MN586024									15471878	QGJ87685.1			22035478	QNO08528.1			5433908	ALM62990.1
7257348	81036	tree00017		Bongovirus	MH697587									15471898	QGJ87771.1			22035518	QNO08670.1			5434848	AEJ94938.1
6476858	80228	tree00017		Bongovirus	JN699628,NC_041970									15471918	QGJ87849.1			22035538	QNO08928.1			5434868	AEK06968.1
5448358	81128	tree00017		Bongovirus	KT591491									15471938	QGJ87938.1			22035578	QNO09105.1			5434888	AER25542.1
21842448	82356	tree00017		Bongovirus	MT658803,NC_053516									15472018	QGJ88322.1			22035598	QNO09213.1			5434908	AER49697.1
21842408	83412	tree00017		Reyvirus	MT658802,NC_053513									15472058	QGJ88530.1			22035618	QNO09431.1			5434928	AFL46865.1
5474228	80123	tree00017		Reyvirus	MF319184									15472098	QGJ88696.1			22035658	QNO09543.1			5434948	AGV99900.1
5467068	80309	tree00017		Reyvirus	KY783914									15472118	QGJ88798.1			22035698	QNO09760.1			5434968	AID18258.1
5463018	84303	tree00017		Reyvirus	KY223999,NC_053515									15472158	QGJ88994.1			22035738	QNO09868.1			5434988	AIX12856.1
22001748	83601	tree00017		Reyvirus	MT657341,NC_053514									15472198	QGJ89183.1			22035758	QNO09997.1			5435008	AKG94744.1
5470088	83724	tree00017		Reyvirus	JF937105,NC_041971									15472218	QGJ89277.1			22035778	QNO10135.1			5445968	AEK10278.1
25533938	82676	tree00017		Reyvirus	MW578836									15472238	QGJ89362.1			22035798	QNO10411.1			5446348	APD21284.1
25534318	80793	tree00017		na	MW584160									15473798	QGJ89744.1			22035918	QNO11205.1,QNO11212.1			5446408	AKU45378.1
25535278	79047	tree00017		na	MW584202									15473818	QGJ89843.1			22038338	QNN97441.1,QNN97468.1			5446468	AKY02471.1
4789188	78296	tree00018		Wildcatvirus	DQ398052,NC_008206									15473878	QGJ90191.1			22038718	QNN98225.1			5446728	AER49819.1
5450118	78229	tree00018		Wildcatvirus	KP027195									15473938	QGJ90482.1			22038738	QNN99535.1			5447548	AFU63112.1,AFU63114.1
15473838	76413	tree00018		Wildcatvirus	MN585992									15473958	QGJ90568.1			22062518	QEA10527.1			5448008	AGE60880.1
6106118	78536	tree00018		Wildcatvirus	KY385381									15473988	QGJ90651.1			22205438	QNR51692.1,QNR51899.1			5448028	AGE60958.1
5604578	70373			Kumaovirus	MG009575,NC_053512									15474008	QGJ90747.1			22205498	QNR52521.1			5448378	AKY03511.1
22038358	76058	tree00019		na	MT684599,NC_060135									15474048	QGJ90944.1			22323808	QIG62464.1			5448458	ALF51042.1
29887788	76731	tree00019		na	OK040786,NC_060136									15474128	QGJ91339.1			22409258	QOC56857.1			5449618	AIK67533.1
15451598	75606	tree00019		na	MN444870,NC_060137									15474308	QGJ92149.1			22409288	QOC54484.1,QOC54511.1			5450298	AKP44758.1
7785258	76358	tree00019		na	MH976515,NC_060134									15474328	QGJ92212.1			22409348	QOC55065.1			5450378	AKJ71496.1
12437298	75943	tree00019		na	MK967378,NC_060132									15474648	QGJ94166.1			22409478	QOC56431.1			5450398	AKJ71587.1
7259768	75813	tree00019		na	MH651182,NC_060131									15474708	QGJ94508.1			22448688	AUE23728.1			5451918	AKP24443.1
21842388	76821	tree00019		na	MT658805,NC_060133									15474748	QGJ94720.1			22467028	QOE32510.1			5451958	AKQ08501.1
15779868	68553	tree00020		Ronaldovirus	MN813698									15474768	QGJ94809.1			22467088	QOE31997.1			5452918	BAU16468.1
7132168	68389	tree00020		Ronaldovirus	MH479925,NC_048028									15475118	QGJ95658.1			22516838	QHB42924.1,QHB42926.1			5453098	ALY06941.1,ALY06942.1
11928318	68860	tree00020		Ronaldovirus	MK919478									15475138	QGJ95750.1			22516858	QHB42092.1,QHB42094.1			5453338	BAU20658.1
7132148	67234	tree00020		Ronaldovirus	MH479913,NC_048027									15475178	QGJ95912.1			22516898	QHB42295.1,QHB42297.1			5453358	BAU20744.1
25905078	68896	tree00020		Ronaldovirus	MW601220									15475198	QGJ95995.1			22516918	QHB42490.1,QHB42492.1			5453398	BAU20830.1
15474288	67573	tree00020		Ronaldovirus	MN586014									15475358	QGJ96825.1			22516938	QHB42688.1,QHB42690.1			5453418	BAU20916.1
20238558	93340	tree00021		Smoothievirus	MT498054									15475378	QGJ96909.1			22516978	QHB41686.1,QHB41688.1			5454258	AMB17286.1,AMB17288.1
8398708	93276	tree00021		Smoothievirus	MK376959									15475418	QGJ97086.1			22516998	QHB41889.1,QHB41891.1			5454398	AMM43891.1
4805688	93139	tree00021		Smoothievirus	KU998244,NC_030696									15475438	QGJ97185.1			22531018	QOI71198.1			5454718	AMR60080.1
5604848	93201	tree00021		Smoothievirus	MF919520									15475458	QGJ97236.1			22531038	QOI71742.1			5454858	AAL66178.2
28211488	92405	tree00021		Smoothievirus	MZ388552									15475478	QGJ97326.1			22531058	QOI72281.1			5455238	ANO57956.1
4807488	92618	tree00021		Smoothievirus	KU998246,NC_030901									15475538	QGJ97508.1			22531138	QOI69302.1,QOI69305.1			5456498	ANT44243.1
6108458	92546	tree00021		Smoothievirus	MF919537									15508608	QBQ72428.1			22531258	QOI68231.1			5457258	AOQ27102.1
4809268	93686	tree00021		Smoothievirus	KX557276,NC_031029									15508628	QBQ72505.1			22531318	QOI69185.1			5457288	AOQ27031.1
4807508	93843	tree00021		Smoothievirus	KU998247,NC_030936									15508648	QBQ72559.1			22543638	CAA7537565.1			5457308	AOQ26949.1
8398848	92688	tree00021		Smoothievirus	MK376956									15508688	QBQ72625.1			22543658	CAA7537613.1			5457628	AON97491.1,AON97493.1
4807008	93577	tree00021		Oneupvirus	KU998245,NC_030917									15508708	QBQ72678.1,QBQ72679.1			22543698	CAD2272700.1			5457768	AOZ63299.1
8964848	91510	tree00021		Oneupvirus	MK524501,NC_048169									15508728	QBQ72741.1			22543718	CAD2272454.1			5457788	AOZ63060.1
4811408	98136			Yvonnevirus	KU963248,NC_031230									15508748	QBQ72817.1			22583828	QOI68843.1,QOI68845.1			5457828	AOZ63532.1
22001708	94031	tree00022		Bantamvirus	MT657339									15508768	QGK90531.1			22809938	QOQ37426.1			5457868	AOZ63690.1,AOZ63691.1
4809948	92580	tree00022		Bantamvirus	KX557272,NC_031074									15582088	VUF54514.1			22810018	QOQ37692.1			5460338	APD17209.1
17373618	92498	tree00022		Bantamvirus	MN908691									15582108	VUF54485.1			22827628	QOR58040.1			5460838	APD20767.1,APD20768.1
11589478	90669	tree00022		Bantamvirus	MK977705									15582428	VUF53248.1			22827648	QOR58137.1			5465588	AQW88851.1
7027668	90490	tree00022		Daredevilvirus	MH590603,NC_048021									15582468	VUF55524.1			22827668	QOR58243.1			5466228	ARM66264.1,ARM66267.1
29538428	87157	tree00023		na	MZ322021									15582528	VUF55360.1			22827708	QOR58389.1,QOR58391.1			5466248	ARM67529.1,ARM67532.1
36349848	86776	tree00023		na	OP297535									15582548	VUF55590.1			22827728	QOR58520.1			5466268	ARQ95716.1,ARQ95719.1
35413448	86218	tree00023		na	ON970578									15582568	VUF57008.1			22827748	QOR58604.1			5466288	ARM66441.1,ARM66444.1
27514518	84560			na	MZ028627									15582588	VVA46383.1			22827768	QOR58665.1			5466308	ARM66618.1,ARM66621.1
4789168	42289	tree00024		Liefievirus	DQ398042,NC_008202									15582608	VVA60599.1			22827788	QOR58836.1			5466328	ARM66763.1
5476588	41903	tree00024		Liefievirus	MF668268									15582628	VVA60612.1			22827808	QOR58906.1			5466348	ARM66996.1
5605048	41903	tree00024		Liefievirus	MF919497									15582648	VVC17436.1			22827848	QOR59104.1			5466408	ARM67172.1,ARM67175.1
15451718	41904	tree00024		Liefievirus	MN444875									15582668	VVG93978.1,VVG93980.1			22827988	QOR59766.1			5466428	ARM67350.1,ARM67353.1
7531408	41903	tree00024		Liefievirus	MH779507									15605298	QGT55135.1			22828008	QOR59897.1			5466528	ARM67709.1,ARM67711.1
5476708	41903	tree00024		Liefievirus	MF668272									15605318	QGT52294.1			22828028	QOR56666.1			5469688	ARW57159.1,ARW57161.1
33651908	41893	tree00024		Liefievirus	ON392162									15650478	QEA10372.1			22828048	QOR56778.1,QOR56780.1			5471108	AEK06653.1
33782198	41902	tree00024		Liefievirus	ON637766									15682858	QGZ00729.1			22828068	QOR56832.1			5471608	ASN73157.1
7025088	41722	tree00024		Liefievirus	MH450127									15682878	QGZ00789.1			22828088	QOR56896.1			5471628	ASR76511.1
33651888	41901	tree00024		Liefievirus	ON392160									15682898	QGZ00847.1			22828108	QOR57064.1			5471768	ASV44306.1
33782258	41901	tree00024		Liefievirus	ON637759									15682918	QGZ00906.1			22828128	QOR57117.1			5473948	ASR75485.1
6282588	41901	tree00024		Liefievirus	MH001455									15683418	QGZ13220.1			22828148	QOR57240.1			5474008	ASR77343.1
6515688	41901	tree00024		Liefievirus	MH077584									15683498	QGZ16342.1			22828168	QOR57310.1			5474028	ASR77564.1
5622548	41901	tree00024		Liefievirus	KT355472									15683578	QGZ17341.1			22828188	QOR57374.1			5474048	ASR77785.1
29529368	41893	tree00024		Liefievirus	MZ747508									15683598	QGZ17584.1			22828208	QOR59923.1			5474068	AST15311.1
8446948	41893	tree00024		Liefievirus	MK305884									15683618	QGZ16460.1			22828228	QOR60073.1			5474968	ASV44743.1,AUZ94883.1
7025408	41902	tree00024		Liefievirus	MH479920									15683658	QGZ16742.1			22828248	QOR57449.1			5475328	ATE84931.1
33782178	41901	tree00024		Liefievirus	ON637765									15683678	QGZ16846.1			22828268	QOR57514.1			5475408	ATE85008.1
5624458	41901	tree00024		Liefievirus	GQ303261									15683718	QGZ17463.1			22828288	QOR57699.1			5475428	ATE85082.1
5458268	41901	tree00024		Liefievirus	KX664455									15683818	QGZ13655.1			22828308	QOR57763.1			5475448	ATE85160.1
7528658	41896	tree00024		Liefievirus	MH779515									15683838	QGZ13554.1			22828328	QOR57848.1			5475468	ATE85233.1
5622568	41901	tree00024		Liefievirus	KT355474									15690048	QGZ17636.1			22828348	QOR57903.1			5475488	ATE85309.1
8447128	41902	tree00024		Liefievirus	MK310146									15690088	QGZ17791.1			22828468	QOR56266.1			5475508	ATE85385.1
5457528	41901	tree00024		Liefievirus	KX588251									15690108	QGZ17906.1			22828488	QOR56324.1			5475548	ATE85456.1
5624378	41901	tree00024		Liefievirus	EU568876									15690128	QGZ17994.1			22828508	QOR56403.1			5476848	ASZ74742.1
35414308	41902	tree00024		Liefievirus	ON970618									15690208	QGZ18260.1			22828528	QOR56483.1			5477508	AHH02888.1
5452358	41893	tree00024		Liefievirus	KT365399									15729378	AOT28030.1			22828548	QOR56563.1			5477568	ANT41714.1
7531478	41890	tree00024		Liefievirus	MH779509									15729398	ARB12147.1			22927668	BCM29363.1			5478088	ACU41697.1
5623558	41901	tree00024		Liefievirus	KX443326									15729438	ARB10972.1			22928248	QOV07919.1,QOV07956.1			5478108	ALF51268.1
8454268	41901	tree00024		Liefievirus	MK433279									15729478	AZV02151.1			23217498	QPB08996.1			5478148	AMQ76174.1
6269638	41901	tree00024		Liefievirus	KT347314									15729498	AZV02297.1			23217518	QPB09107.1,QPB09373.1			5484768	AEK07516.1,AEK07518.1
8454228	41879	tree00024		Liefievirus	MK433277									15729538	QFP93311.1			23217718	QPB10421.1			5604278	ASZ74915.1,ASZ74916.1
7531598	41902	tree00024		Liefievirus	MH779513									15775168	BBL19294.1			23217898	QPB12061.1			5604788	ATN89584.1
5450418	41903	tree00024		Liefievirus	KM923970									15779248	QHB38075.1			23217938	QPB12306.1,QPB12308.1,QPB12309.1			5604968	ATN87401.1
6947948	41880	tree00024		Liefievirus	MH371119									15779298	QHB49042.1			23218198	QPB08351.1			5604988	ATN87626.1
6948008	41880	tree00024		Liefievirus	MH371116									15779348	QHB48936.1			23218218	QPB08040.1			5605008	ATN87855.1
8722738	41901	tree00024		Liefievirus	MK524493									15779448	QHB41161.1			23218238	QPB08192.1			5605108	ATN88370.1
11928178	41901	tree00024		Liefievirus	MK919475									15779468	QHB41226.1			23255638	CAB5493989.1			5605388	ATN90138.1
5446608	41901	tree00024		Liefievirus	JN699002									15779548	QHB36622.1			23255698	CAB5508662.1			5605508	ATN91455.1
6108998	44145	tree00024		Liefievirus	MG099946									15779568	QHB36879.1			23255738	CAB5508766.1			5606188	AGO47183.1,AGO47184.1
4731258	41441	tree00024		Liefievirus	FJ973624,NC_012788									15779928	QHB38405.1			23255778	CAB5508799.1			5621468	AGO48679.1,AGO48680.1
6332078	41441	tree00024		Liefievirus	MH045569									15779948	QHB37363.1			23268048	QNR52795.1			5621488	AGO49049.1,AGO49050.1
7027728	41456	tree00024		Liefievirus	MH590605									15779968	QHB37982.1			23269298	QOC57038.1			5622448	AKY03435.1
6282608	41456	tree00024		Liefievirus	MH001456									15779988	QHB37793.1			23391088	QOI68966.1			5622468	AKY03585.1
35530598	41441	tree00024		Liefievirus	OP172872									15780008	QHB36754.1			23391148	QOC55238.1			5624398	ACD49650.1
36592878	42044	tree00024		Liefievirus	OP294982									15780048	QHB38314.1			23391188	QOC55576.1			5624418	ACI06353.1
23748858	41876	tree00024		Liefievirus	MW291028									15780068	QHB36935.1			23486438	QPI17273.1			5806988	SCZ84010.1
6919788	40429	tree00024		Liefievirus	KC787104									15780868	QHB42721.1			23486698	QPI14529.1			5807328	SCA80508.1
5621948	40086	tree00024		Liefievirus	KJ725374									15780948	QHB47216.1			23486778	QPI15423.1			6108178	ASZ72441.1
5621428	39318	tree00024		Liefievirus	KC787107									15780968	QHB47269.1			23486838	QPI18455.1			6108198	ASZ72513.1
4755698	39981	tree00024		Liefievirus	KC787110,NC_021556									15781048	QHB47842.1			23486898	QPI13800.1			6108248	AUS03322.1
5621448	39520	tree00024		Liefievirus	KC787108									15851138	QGA72470.1			23486918	QPI13446.1			6108438	ATS93143.1
6919908	38967	tree00024		Liefievirus	KC787112									15851338	QGH72171.1			23578138	QJT71438.1			6109208	ATW58522.1
6919828	39869	tree00024		Liefievirus	KC787111									15864648	QHI00853.1			23748618	QPL14708.1			6109238	ATW58597.1
6919748	40733	tree00024		Liefievirus	KC787109									15864668	QHI00635.1			23989898	QPP47091.1			6109258	ATW58684.1
6919808	40017	tree00024		Liefievirus	KC787103									15864688	QHI00513.1			24360798	QPX73099.1			6109278	ATW58792.1
22928348	41487	tree00024		Liefievirus	MW119570									15864708	QHI00759.1			24360858	QPX73407.1			6110678	ATW57997.1
7531338	41752	tree00024		Liefievirus	MH779505,NC_054442									15864728	QHI00802.1			24360878	QPX73846.1			6110698	ATW57916.1
22410318	42498	tree00024		Liefievirus	MT818422									15902888	BBU72770.1			24360898	QPX76390.1			6110998	ATW59509.1
29499248	42305	tree00024		Liefievirus	MZ171377									15954068	QHJ74595.1,QHJ74604.1			24360918	QPX73951.1			6112938	AUV57321.1,AUV57323.1
4808848	42429	tree00024		Liefievirus	KX534004,NC_031102									15954108	QHJ72636.1			24360938	QPX74164.1			6113958	AVD99807.1
8722758	42430	tree00024		Liefievirus	MK524494,NC_054441									15954208	QHJ75317.1			24360958	QPX74524.1			6113978	AVE00715.1
35130458	41756	tree00024		Liefievirus	ON645337									15954248	QHJ75237.1			24361078	QPX76721.1,QPX76780.1			6113998	AVD99702.1,AVD99703.1
4763798	41650	tree00024		Liefievirus	JN412593,NC_023705									15954308	QHJ86234.1			24361138	QPX74934.1			6114208	AVD99258.1
5458978	41077	tree00024		Liefievirus	KX641265,NC_054440									15954368	QHJ86554.1			24361198	QPX62519.1			6114258	AVE00437.1
5458998	41077	tree00024		Liefievirus	KX641266									16051238	CAA2367844.1			24361418	QPX62087.1			6114318	AUV59851.1
7531618	42311	tree00024		Liefievirus	MH779514,NC_054439									16051388	CAA2409918.1			24361478	QPX62822.1			6199168	AVH85646.1,AVH85647.1
4794188	45161	tree00024		Avocadovirus	KR080198,NC_028922									16052858	CAA6798275.1			24361498	QPX62981.1			6199528	AVI04778.1
5475748	45389	tree00024		Avocadovirus	MF141540,NC_054443									16052878	CAA6830960.1			24361518	QPX63159.1			6199618	SOK58601.1
4794868	44576	tree00024		Avocadovirus	KR080197,NC_028861									16052898	CAA6800473.1			24361538	QPX63327.1			6199648	SOK59135.1
4795428	44492	tree00024		Pinnievirus	KR080202,NC_028791									16052918	CAA6800518.1			24361558	QPX63494.1			6220068	AVJ48456.1
8964288	44842	tree00024		Pinnievirus	MK494105,NC_054447									16052938	CAA6799862.1			24361578	QPX63662.1			6220088	AVJ48687.1
14374658	44739	tree00024		Antsirabevirus	MN234183,NC_054444									16215128	QHR71376.1			24361598	QPX63830.1			6220128	AVJ48844.1
14374698	44998	tree00024		Jolieduovirus	MN234185,NC_054446									16215148	QHR68495.1			24361618	QPX63994.1			6282408	AVO21471.1,AVO21473.1
4762398	44306	tree00024		Jolieduovirus	KJ410133,NC_023604									16215168	QHR73754.1			24361638	QPX64156.1			6283008	AVO23050.1
14382308	44877	tree00024		Jolieduovirus	MN234219,NC_054445									16215188	QHR74075.1,QHR74077.1			24361658	QPX64320.1			6283228	AVO25012.1
25535218	51838			na	MW584195									16215208	QHR65300.1			24361678	QPX64486.1			6283428	AVO26077.1
23969518	51185	tree00025		na	MW314859									16215228	QHR70863.1			24361698	QPX64650.1			6298108	AVP41380.1
25534758	51224	tree00025		na	MW584165									16215248	QHR75904.1			24361718	QPX64814.1			6298128	AVP41491.1
25534498	60892	tree00025		na	MW584169									16215268	QHR67469.1			24361738	QPX64978.1			6298448	AVP43163.1
25534678	54460	tree00025		na	MW584207									16215328	QHR71796.1			24361758	QPX65141.1			6298488	AVP43341.1,AVP43343.1
25534638	39951	tree00026		na	MW584151									16215348	QHR74210.1			24361778	QPX65304.1			6332198	AVR57403.1
25535058	40071	tree00026		na	MW584200									16215428	QHR74341.1			24361798	QPX65463.1			6374748	AUO78295.1
25534558	40071	tree00026		na	MW584184									16215468	QHR75257.1			24361818	QPX65630.1			6374768	AUO78466.1
23969558	40735	tree00026		na	MW314857									16215488	QHR72218.1			24361898	QPZ53241.1			6375068	AVR77682.1
25534818	40775	tree00026		na	MW584205									16215508	QHR70296.1			24376898	QIW86969.1			6375088	AVR77961.1
23969678	40450	tree00026		na	MW314851									16215528	QHR68805.1			24376978	QQG33969.1,QQG33971.1			6450448	AWD92439.1
25535098	40147	tree00026		na	MW584198									16215548	QHR71853.1			24377018	QQG32070.1			6539628	ACH62847.1
25534358	40492	tree00026		na	MW584193									16215568	QHR65084.1,QHR65086.1			24438678	QIG59176.1			6569068	BBA65376.1,BBA65393.1
25534738	40056	tree00026		na	MW584149									16215588	QHR67414.1			24438718	QQG30862.1			6588708	AWN03938.1,AWN03939.1
23969638	40005	tree00026		na	MW314853									16215648	QHR66662.1			24515438	QQK88128.1			6588788	AWN04445.1,AWN04446.1
25534998	40044	tree00026		na	MW584210									16215688	QHR64739.1			24595418	QQM13827.1			6589168	AWN07273.1
25534218	39188	tree00026		na	MW584194									16215708	QHR66500.1,QHR66502.1			24595498	QQM14090.1			6589188	AWN07349.1
14374678	38341			na	MN234184									16215728	QHR69798.1			24595518	QQM15005.1			6589208	AWN07422.1
25534118	42642	tree00027		na	MW584186									16215748	QHR68693.1			24595538	QQM14672.1,QQM18074.1			6589228	AWN07498.1
25534258	42642	tree00027		na	MW584177									16215768	QHR69169.1,QHR69171.1			24595698	QQM15578.1			6589248	AWN07573.1
25535238	41918	tree00027		na	MW584183									16215818	QHR76407.1			24595758	QQM14492.1			6589268	AWN07649.1
25534518	43869	tree00028		na	MW584191									16215908	QHR71221.1			24595878	QQM18223.1			6767528	APU93311.1
30454698	43407	tree00028		na	MW570842									16215938	QHR73452.1			24595898	QQM18583.1			6811558	AWY02983.1
25535018	43586	tree00028		na	MW584170									16215958	QHR70513.1			24616518	QQO38237.1			6811758	AWY04511.1,AWY04512.1
11584048	76991	tree00029		Bippervirus	MK977701									16215978	QHR65440.1			24616758	QQO39018.1			6811938	AWY05152.1,AWY05153.1
4811508	77832	tree00029		Bippervirus	KU728633,NC_031253									16215998	QHR67950.1			24740248	QQO92499.1,QQO92522.1			6812178	AWY06169.1,AWY06170.1
33758188	76834	tree00029		Typhavirus	ON260818									16216078	QHR67296.1			24740268	QQO92763.1,QQO92790.1			6812358	AWY03509.1
8964188	75687	tree00029		Typhavirus	MK494099,NC_054393									16216318	QHR66005.1			24740308	QQO91437.1			6812998	AWY09853.1
25535158	76541			na	MW584167									16216338	QHR73593.1			24740448	QQO90036.1			6813018	AWY10031.1
7257148	54145	tree00030		Gilesvirus	MH697577									16216358	QHR68919.1			24740528	QQO90517.1,QQO90544.1			6918868	ASZ76826.1,ASZ76828.1,ASZ76830.1
7508768	54125	tree00030		Gilesvirus	MH727549									16216378	QHR71023.1			24740588	QQO88817.1			6918888	ASZ77532.1,ASZ77534.1,ASZ77536.1
9349468	54858	tree00030		Gilesvirus	MK494095									16216408	QHR75080.1,QHR75081.1			24740628	QQO89030.1			6948528	AXC38577.1
22038498	53746	tree00030		Gilesvirus	MT684594									16216438	QHR65679.1			24740648	QQO87068.1			6977138	AXG66178.1
5621828	53746	tree00030		Gilesvirus	KJ538722									16216458	QHR69538.1			24740668	QQO89268.1			7025648	AXH47201.1
22001588	53746	tree00030		Gilesvirus	MT657330									16216478	QHR73146.1			24742508	QQO96793.1			7026108	AXH49203.1
5622728	53746	tree00030		Gilesvirus	KT454972									16216498	QHR75764.1			24742528	QQO96290.1			7026208	AXH49792.1
11928478	53746	tree00030		Gilesvirus	MK919482									16216518	QHR76242.1			24742548	QQO96538.1			7026328	AXH50340.1
4721158	53746	tree00030		Gilesvirus	EU203571,NC_009993									16216538	QHR66736.1			24872198	CAD5204299.1			7026908	AXH66106.1
29537048	53746	tree00030		Gilesvirus	MZ005672									16216578	QHR75399.1			24872238	CAD5235920.1			7027008	AXH66588.1
36349808	53746	tree00030		na	OP297533									16216598	QHR73248.1			24872258	CAD5235951.1			7027028	AXH66830.1
18264228	53748	tree00030		Gilesvirus	MT114159									16216618	QHR70114.1			24872338	CAD5236075.1,CAD5236100.1			7027108	AXH67268.1
22410218	53701	tree00030		Gilesvirus	MT818421									16216638	QHR74618.1			24872798	CAD5240502.1			7027188	AXH67775.1,AXH67777.1
5605408	53746	tree00030		Gilesvirus	MF919517									16216658	QHR66313.1			24872838	CAD5240822.1			7027388	AXH68774.1
29546388	53746	tree00030		Gilesvirus	MZ622181									16216678	QHR67707.1			24872878	CAD5240392.1			7027548	AXH69607.1
5622588	53790	tree00030		Gilesvirus	KT246485									16216698	QHR72997.1			24872918	CAD5241886.1			7027588	AXH69941.1
5622428	53746	tree00030		Gilesvirus	KT222940									16216858	QHR75778.1,QHR75779.1			24872958	CAD5242025.1			7050578	AXF41760.1
26546778	53730	tree00030		Gilesvirus	MW924639									16216898	QHR71977.1			24872978	CAD5241249.1			7132208	AXN53998.1
4760918	50781	tree00031		Trigintaduovirus	KJ028219,NC_023602									16216958	QHR65051.1			24873018	CAD5242986.1			7206018	AXQ51782.1
6113398	50832	tree00031		Trigintaduovirus	MG770216,NC_051725									16216978	QHR72957.1			24873058	CAD5241940.1			7257688	AXQ61380.1
25534858	52874	tree00032		Mycoabscvirus	MW584178									16217018	QHR74415.1,QHR74417.1			24873098	CAD5241296.1			7257708	AXQ61634.1
23831868	52849	tree00032		Mycoabscvirus	MW353181,NC_054432									16217038	QHR68100.1			24873138	CAD5241586.1			7257828	AXQ62094.1
25534898	52875	tree00032		Mycoabscvirus	MW584172									16536158	BBU53701.1			24873178	CAD5242990.1			7258148	AXQ63331.1
25534458	54821	tree00032		Mycoabscvirus	MW584190									16774208	AZV02358.1			24873198	CAD6025553.1			7372878	ATI16294.1
25534198	56085	tree00032		Mycoabscvirus	MW584168									16846728	QHZ59373.1			24897538	BCM95039.1,BCM95233.1			7460388	AXY85695.1
19563118	52581			Rosariovirus	MN103533,NC_054433									16846788	QFG06937.1			24897618	QQV89685.1			7460408	AXY85930.1
12154428	51500	tree00033		Jujuvirus	MN096365									16846848	QHZ59673.1,QHZ59685.1			24897738	QQV88914.1			7508728	AYB69214.1
25905098	50992	tree00033		Jujuvirus	MW601225									16846958	QHZ59475.1			24897798	QQV92008.1,QQV92025.1			7508808	AYB69778.1
4807848	49768	tree00033		Jujuvirus	KU998248,NC_030921									16852938	QHZ59827.1			24923138	QIG67345.1			7509008	AYB70919.1
6298268	49965	tree00033		Jujuvirus	MH020241									16852978	QIA28545.1			24923358	QIG67818.1			7528778	AYD85469.1
27661968	51552	tree00033		Jujuvirus	MZ150785									17155578	AET72818.1			24923458	QIG68537.1			7528878	AYD86069.1
11583528	50867	tree00033		Jujuvirus	MK878896									17290278	QIE02361.1			24923538	QIG68908.1			7529548	AYD81935.1
35326738	50867	tree00033		Jujuvirus	ON724011									17297988	QBP07022.1			24923698	QIG73947.1			7529598	AYD82149.1
4807728	54990	tree00033		Jujuvirus	KU998236,NC_030943									17298008	QID21021.1			24923718	QIG74395.1			7529698	AYD83130.1
21842728	53622	tree00033		Jujuvirus	MT723935,NC_055865									17298028	QEP52982.1,QEP52983.1			24923798	QIG75963.1			7529718	AYD83253.1
15475498	53622	tree00033		Jujuvirus	MN586031									17348728	QIG56670.1			24923818	QIG76359.1			7529778	AYD83445.1
29545728	53623	tree00033		Jujuvirus	MZ622164									17348748	QIG56834.1			24923878	QIG70663.1			7529818	AYD83645.1
7026188	52531	tree00033		Jujuvirus	MH536818,NC_055754									17348768	QIG56505.1			24923938	QIG73606.1			7531458	AYD84174.1
11927998	48015	tree00033		Jujuvirus	MK919470									17360798	QDF14221.1			24924018	QIG69539.1			7531518	AYD84332.1
5604868	50948	tree00033		Jujuvirus	MF919521									17373378	QIG61740.1			24924098	QIG69739.1			7531998	AYD87576.1
15471798	49767	tree00033		Jujuvirus	MN585963									17373398	QIG56955.1			24924138	QIG71020.1			7579358	AXF52521.1
35413588	49606	tree00033		Jujuvirus	ON970567									17373438	QIG59258.1			24924198	QIG73279.1			7585178	AXH72833.1
23748488	54168	tree00033		Jujuvirus	MW291016,NC_055912									17373458	QIG59288.1			24924318	QIG76008.1			7644088	AYN58034.1,AYN58035.1
4807948	54167	tree00033		Jujuvirus	KX557275,NC_031118									17373478	QIG57330.1			24924738	QIG75413.1			7644128	AYN58206.1
12782938	54000	tree00033		Jujuvirus	MN062704,NC_055811									17373518	QIG66611.1			24924778	QIG67671.1			7777058	AYP68280.1
35326778	51496	tree00033		Jujuvirus	ON724008									17373558	QIG58517.1			24924818	QIG75457.1			7777138	AYP68745.1
11583708	50678	tree00033		Fairfaxidumvirus	MK801721,NC_053174									17373598	QIG58977.1			24924838	QIG75246.1			7777298	AYP69597.1
9748368	50187	tree00033		Fairfaxidumvirus	MK814757,NC_048185									17373658	QIG57851.1			24924918	QIG68990.1			7784738	AYQ98343.1
14373808	49604	tree00033		Fairfaxidumvirus	MN234161,NC_053173									17373698	QIG58126.1			24925018	QIG76718.1			7784778	AYQ98646.1,AYQ98648.1
35326798	49604	tree00033		Jujuvirus	ON724012									17373838	QIG61354.1			24925038	QIG73323.1			7784918	AYQ99284.1
15451858	47896	tree00033		Jujuvirus	MN369740									17373878	QIG61646.1			24925098	QIG68110.1			7785278	AYR03349.1
4808628	47898	tree00033		Jujuvirus	KX557274,NC_031072									17374038	QIG62508.1,QIG62509.1			24925138	QEA09760.1			7785478	AYR01438.1
21842708	49000	tree00033		Jujuvirus	MT723942									17374098	QIG66084.1			24925218	QMS41974.1			7785718	AYQ98435.1
21842768	47297	tree00033		Jujuvirus	MT723936									17374118	QIG66363.1			24925238	QNL31283.1			7950328	AZA17343.1,AZA17345.1
7027128	49729	tree00033		Jujuvirus	MH576969									17374138	QIG66173.1			24925258	QNL31351.1			7994588	AZF95450.1
11583748	52042	tree00033		Jujuvirus	MK801724									17374158	QIG62577.1			24925348	QOI67886.1			7994758	AZF96048.1
20091348	48746	tree00033		Jujuvirus	MT553336									17374178	QIG66517.1			24925388	QPI17093.1,QPI17116.1			7994788	AZF96279.1
8705228	48905	tree00033		Jujuvirus	MK501730									17374198	QIG61233.1			24972898	QRD99831.1			7994828	AZF96610.1
12437748	49894	tree00033		Jujuvirus	MK967389									17414478	QGZ15870.1			24972918	QRD99284.1			7994908	AZF97139.1
4812748	49894	tree00033		Jujuvirus	KU963259,NC_031265									17497948	CAB1282929.1			25280568	QOI66527.1			7995048	AZF97877.1
12059098	48512	tree00033		Jujuvirus	MN010762									18112858	QIN94848.1			25533418	QDJ97820.1,QDJ97850.1			7995068	AZF98110.1
4812728	49286	tree00033		Jujuvirus	KU963254,NC_031237									18112878	QIN96478.1			25533658	QSJ03431.1,QSJ03432.1			8063028	AUS02595.1,AUS02636.1
11369058	48350	tree00033		Jujuvirus	MK864263									18112898	QIN91902.1			25567648	QSL99147.1			8212798	AZS07949.1
8705208	52024	tree00033		Jujuvirus	MK501729,NC_055792									18112918	QIN92072.1			25904798	QIN95540.1			8214348	AZS12621.1
14374598	50870	tree00033		Jujuvirus	MN234179									18112958	QIN92450.1			25904838	QIN95925.1			8235958	AZU97139.1
4812288	50127	tree00033		Jujuvirus	KU963251,NC_031249									18112998	QIN92647.1			25904958	QPX48214.1			8236078	AZU98297.1
6588728	52304	tree00033		Jujuvirus	MH153808,NC_055745									18113018	QIN92823.1			25905238	BCT70151.1			8236158	AZU98905.1
8457248	49909	tree00034		Betterkatzvirus	MK359319									18113038	QIN93009.1,QIN93010.1			26193678	QIW87537.1			8236488	AZV01597.1
8457128	49909	tree00034		Betterkatzvirus	MK305885									18113058	QIN93128.1			26193718	QIW87670.1			8236508	AZV01658.1
8213728	49897	tree00034		Betterkatzvirus	MK279893									18113078	QIN95091.1			26193738	QIW87929.1			8398328	QAU03412.1
6948408	49897	tree00034		Betterkatzvirus	MH399781									18113098	QIN95140.1			26193868	QJI52964.1			8398528	QAU05236.1
8398688	49870	tree00034		Betterkatzvirus	MK376958									18113158	QIN93894.1			26194178	QTJ24211.1			8398628	QAU06386.1
7025668	50961	tree00034		Betterkatzvirus	MH509446									18113198	QIN94441.1			26194378	QTH80343.1,QTH80389.1			8398728	QAU07109.1
23748578	49775	tree00034		Betterkatzvirus	MW291015									18113238	QIN94532.1			26194398	BCU01264.1			8398768	QAU07305.1
4811468	50636	tree00034		Betterkatzvirus	KU963261,NC_031247									18113278	QIN93702.1			26546838	QUD16025.1			8398868	AWN08546.1
33781768	50499	tree00034		Betterkatzvirus	ON637762									18113298	QIN93767.1			26645288	QGK90061.1,QGK90100.1			8449728	QAY04563.1
29536628	50220	tree00034		Betterkatzvirus	MZ005677									18113318	QIN93860.1			26645348	QUL76967.1			8449748	QAY04797.1
25533798	50854	tree00034		Betterkatzvirus	MW534376									18113338	QIN93971.1			26645388	QUL77711.1			8449808	QAY04244.1
12437868	50919	tree00034		Betterkatzvirus	MK967392									18113498	QIO01701.1			26769478	QVD49126.1,QVD49155.1			8449908	QAY05132.1
33781688	50919	tree00034		Betterkatzvirus	ON637763									18113538	QIO00812.1			26832528	BCV01216.1			8449988	QAY05595.1
18113258	52018	tree00035		Ruthyvirus	MT024859,NC_053172									18113558	QIO00157.1			26832548	BCV00615.1			8450048	QAY05986.1
7026368	51265	tree00035		Ruthyvirus	MH536826,NC_048019									18113578	QIN98619.1			26832568	BCV00403.1			8450148	QAY06401.1
29549098	49417			Ruthyvirus	MZ681514									18113598	QIO02590.1			26832588	BCU99361.1			8450208	QAY06852.1
27661948	42874	tree00036		na	MZ150784									18113618	QIO01362.1			26832608	BCU96094.1			8450288	QAY07258.1
28211628	41822	tree00036		na	MZ274308									18113638	QIN99446.1			26832628	BCV07689.1			8450348	QAY07523.1
33651768	41834	tree00036		na	ON392166									18113658	QIN98333.1			26832648	BCV04680.1,BCV04681.1			8450388	QAX93478.1
7644228	42378	tree00036		na	MH834621									18113678	QIN98705.1			26832748	BCV02931.1			8450408	QAX93704.1
7644308	43182	tree00036		na	MH834627									18113698	QIO03850.1			26832788	BCV00069.1			8450448	QAX93938.1
8446888	42954	tree00036		na	MK392368									18113718	QIN98777.1			26832808	BCU97583.1			8450468	QAX94229.1
4723018	46365			Minunavirus	EF579802,NC_009603									18113738	QIN98073.1			26832828	BCU95294.1			8450508	QAX94553.1
25280768	45061	tree00037		na	MW582634									18113818	QIN98132.1			26832848	BCU94214.1,BCU94216.1			8450528	QAX94933.1
5462938	46335	tree00037		na	KY203335									18113838	QIN98919.1			26833078	BCU93860.1,BCU93861.1,BCU93862.1			8450568	QAX95215.1
5463058	58200			na	KY250482									18113858	QIN98262.1			26833198	BCU98750.1			8450808	QAY03426.1
4741498	51342			na	JN116825,NC_016655									18113878	QIN99991.1			26833218	BCU98468.1			8450828	QAY08454.1
7508968	44609	tree00038	PolA	Samwavirus	MH727560,NC_048069	AYB70524.1			univ_PolA.57					18113898	QIO01867.1			26833238	BCU98328.1,BCU98329.1			8450888	QAY09076.1
7784818	44609	tree00038	PolA	Samwavirus	MH926061	AYQ98819.1			univ_PolA.57					18113918	QIO00647.1			26833258	BCU98933.1,BCU98934.1,BCU98935.1			8450928	QAY09303.1
11589298	45644	tree00038	PolA	Samwavirus	MK977712,NC_048790	QDF20089.1			univ_PolA.57					18113938	QIO01196.1			26833278	BCU99554.1,BCU99555.1			8450968	QAY08225.1
11584128	44381	tree00038	PolA	Samwavirus	MK977706,NC_048787	QDF19728.1			univ_PolA.57					18113978	QIO03718.1			26833298	BCV07340.1			8451008	QAY07815.1
11584188	42846	tree00038	PolA	Samwavirus	MK977710,NC_048789	QDF20046.1			univ_PolA.57					18114018	QIN99831.1			26833318	BCV07821.1,BCV07822.1			8451028	QAY07989.1
12059618	45751	tree00038	PolA	Samwavirus	MK937613,NC_048780	QDH93756.1			univ_PolA.57					18114038	QIN98474.1			26960028	QVQ57074.1			8451068	QAY09482.1
12059698	44104	tree00038	PolA	Samwavirus	MK977715,NC_048791	QDH94117.1			univ_PolA.57					18114058	QIN99297.1			26960048	QVM61479.1			8451088	QAY09772.1
11589338	44484	tree00038		na	MK977714									18114078	QIO01526.1			27057468	AVH85379.1			8451128	QAY10000.1
5466848	40068		PolA	na	KY653127	ARM68410.1			univ_PolA.57					18114118	QIN99136.1			27057508	QVU02086.1			8451148	QAY10234.1
12437908	49660			Whackvirus	MK967393,NC_048784									18114138	QIN98012.1			27132238	CAD7757446.1			8451188	QAY10405.1
4740858	49330			na	JN116823,NC_016652									18114158	QIO00323.1			27132298	CAD7757496.1			8453368	QAY10865.1
11583608	46095	tree00039		Bowservirus	MK878901									18114178	QIN98991.1			27132378	CAD7767772.1			8453428	QAY11149.1
7025308	46728	tree00039		Bowservirus	MH479915									18114198	QIN98544.1			27202378	QVW27224.1			8453448	QAY11376.1
4807048	46570	tree00039		Bowservirus	KU998235,NC_030930									18114218	QIO00485.1			27202438	QVW27057.1,QVW27058.1			8453488	QAY11668.1
12437268	47598	tree00039		Schnabeltiervirus	MK967377									18114238	QIO02034.1			27202458	QVW28192.1			8453508	QAY11885.1
6539828	46895	tree00039		Schnabeltiervirus	KU963252,NC_031255									18114258	QIO03661.1			27202598	QVW53876.1			8453548	QAY12128.1
15779848	47713	tree00039		Schnabeltiervirus	MN813694									18114278	QIO03784.1			27202638	QVW08855.1			8453568	QAY12361.1
20406548	46875	tree00039		na	MT522006									18114328	QIO00980.1			27202698	QVW55900.1,QVW55927.1			8453608	QAY12504.1
7993838	46772	tree00039		na	MK061410									18114358	QIO01137.1			27202718	QVW55162.1,QVW55186.1			8453668	QAY13156.1
24361238	45508	tree00039		na	MW055901									18114378	QIN99063.1			27202738	QVW54786.1,QVW54813.1			8453728	QAY13466.1
22409578	43833	tree00039		Hedwigvirus	MT771341									18114398	QIN99670.1			27202758	QVW55350.1,QVW55377.1			8453808	QAY13891.1
4807928	44536	tree00039		Hedwigvirus	KX557279,NC_031099									18114418	QIN99613.1			27202778	QVW56170.1,QVW56197.1			8453848	QAY14116.1
8236338	44268	tree00039		na	MK284521									18114438	QIN98404.1			27202798	QVW55625.1,QVW55652.1			8453908	QAY14441.1
12059338	45736	tree00040		na	MK937599									18114458	QIN98848.1			27202938	QMV34150.1			8453928	QAY14682.1
20238678	45384	tree00040		na	MT498059									18114478	QIN95308.1			27470498	QPX71421.1			8453968	QAY14915.1
8723018	41907	tree00041		Nyceiraevirus	MK524505									18127178	QBJ04516.1,QBJ04532.1			27514318	QWQ55803.1			8453988	QAY15143.1
9748248	41454	tree00041		Nyceiraevirus	MK814750									18172478	QIN95054.1			27519208	QWT30132.1			8454028	QAY15315.1
4808588	41857	tree00041		Nyceiraevirus	KX557282,NC_031004									18262118	QIQ62517.1			27519328	QWT50654.1			8454048	QAY15604.1
35326758	42246	tree00041		Nyceiraevirus	ON724009									18262228	QIQ68401.1			27547728	QPB10341.2			8454108	QAY26640.1
27662248	43061	tree00041		Nyceiraevirus	MW862986									18262348	QIQ61570.1			27661448	QWY13231.1			8454148	QAY26869.1
26546598	50338	tree00042		Nymphadoravirus	MW924648									18262448	QIQ61407.1			27661908	QWY81459.1			8454348	QAX92997.1
26546558	50906	tree00042		Nymphadoravirus	MW924650									18263188	QIQ64954.1			27662228	QWY82392.1			8454528	QAX95816.1
9748328	50337	tree00042		Nymphadoravirus	MK814755									18263218	QIQ65114.1			27662548	QWY13749.1			8454568	QAY08743.1
10948968	50320	tree00042		Nymphadoravirus	MK875796									18263528	QIQ65589.1			27662628	QWY14567.1			8454588	QAY12733.1
11583548	50337	tree00042		Nymphadoravirus	MK878898									18263658	QIQ65825.1			27662688	QWY90414.1			8456948	QAY17328.1
11928508	50338	tree00042		Nymphadoravirus	MK919483									18263778	QIQ64472.1			27662708	QWY14489.1			8456968	QAY17735.1
4811448	50346	tree00042		Nymphadoravirus	KU963257,NC_031233									18264358	QIQ62572.1			27664268	APU02678.1			8457008	QAY17870.1
36353508	50337	tree00042		na	OP297546									18264738	QIQ64373.1			27979958	CAG7580243.1,CAG7580925.1			8457088	QAY17256.1
7995248	51628	tree00042		Nymphadoravirus	MK112547									18264868	QIQ64062.1			28017708	QXN68614.1,QXN68651.1			8457548	QAY17407.1
11369038	49780	tree00042		Nymphadoravirus	MK820642									18264938	QIQ64353.1			28100548	BCZ76234.1			8722898	QBI97133.1
27661588	52698	tree00042		Nymphadoravirus	MW712717									18265078	QIQ63808.1			28211268	QYC97545.1			8724498	QBJ04782.1
29541768	52698	tree00042		Nymphadoravirus	MZ171374									18265118	QIQ63801.1			28211368	QXN69171.1			8963608	QBP27537.1
4809788	52077	tree00042		Nymphadoravirus	KX557287,NC_031097									18265158	QIQ64314.1			28211438	QYC53982.1			8964248	QBP30066.1
7784898	52089	tree00042		Nymphadoravirus	MK016492									18267948	QIQ66469.1			28211588	QYC55046.1			8964428	QBP30877.1
12782178	53407	tree00042		Nymphadoravirus	MH479912									18268558	QIQ67280.1			28211988	QYC96787.1			8964968	QBO61779.1
5454778	53432	tree00042		Nymphadoravirus	KX557273									18268638	QIQ67440.1			28212008	QYC96673.1			9256678	AVZ45707.1,AXY65046.1
12782198	53431	tree00042		Nymphadoravirus	MH479927									18541968	QIS79292.1			28212178	QYC51164.1			9346218	QBZ72342.1
4809608	53431	tree00042		Nymphadoravirus	KU963255,NC_031061									18676468	QIV65754.1			28212358	QYC95652.1			9748128	QCG78177.1,QCG78179.1
22703678	53826	tree00042		Nymphadoravirus	MT889398									18750528	QIW86323.1,QIW86342.1			28212378	QYC52726.1
22531378	54546	tree00042		Nymphadoravirus	MT952844									18750588	QIW88185.1			29009178	QVU02019.1
28211708	52807	tree00042		Nymphadoravirus	MZ274304									18750648	QIW89147.1			29496608	QFR58834.1
10948908	53600	tree00042		Nymphadoravirus	MK875793									18750768	QIW86588.1			29497188	QLF82909.1
11583788	53453	tree00042		Nymphadoravirus	MK801727									18750798	QIW86390.1			29497268	QYV99681.1,QYV99721.1
21842748	51268	tree00042		Nymphadoravirus	MT723938									18751058	QIW89945.1			29497668	QSL98912.1
11927958	51668	tree00042		Nymphadoravirus	MK919469									18751258	QIW87158.1			29498888	QZI94737.1
14380198	47680	tree00042		na	MN234218									18751318	QIW91572.1,QIW91647.1			29498908	QZI94291.1
14657758	47306	tree00042		na	MN428057									18751448	QIW90340.1			29498928	QZI94515.1
12437528	51789	tree00042		na	MK967384									18751528	QIW90845.1			29498948	QZI94958.1
4811248	53717	tree00042		Baxtervirus	KU963263,NC_031226									18913418	BCD56331.1			29498968	QWV60129.1
4811848	51884	tree00042		Baxtervirus	KU963249,NC_031269									18982698	QAX98160.1,QJC44170.1			29498988	QWV60394.1
21843318	53473	tree00042		Baxtervirus	MT639650									18983418	QAX99842.1,QJC44191.1			29499018	QXN75752.1
11583828	47716	tree00043		na	MK801729									18990958	QCG76613.1			29499048	QXN76330.1
28212338	47548	tree00043		na	MZ456039									18994158	QHJ85335.1			29499108	QXN76728.1
6113598	47953	tree00043		na	MG845393									18997358	QHJ81265.1,QHJ81267.1			29499148	QYW00100.1
22409678	48397	tree00043		na	MT771346									18997598	QHJ79832.1			29499168	QYW00407.1
12059538	47735	tree00043		na	MK937609									19003428	QHJ85748.1			29499428	QXG78644.1
29549288	47336	tree00043		na	MZ681517									19003458	QHJ85470.1,QHJ85471.1,QHJ85474.1			29499648	QXN68145.1
33758068	47259	tree00043		na	ON260830									19004568	QHJ84153.1			29499768	QXN67876.1,QXN67877.1,QXN67908.1
6588888	46717	tree00043		na	MH155867									19009528	QHJ83155.1,QHJ83156.1,QHJ83158.1			29500068	QXV73270.1
34815028	47575	tree00043		na	ON456355									19010088	QHJ82576.1			29500088	QXV73020.1
14657298	48198	tree00043		na	MN428048									19015228	QHJ82211.1,QHJ82213.1			29500128	QXO09453.1,QXO09482.1
8212598	46784	tree00043		na	MK279848									19016328	QHJ81473.1			29501188	QXO10210.1,QXO10283.1
29549168	53182	tree00043		na	MZ681515									19016348	QHJ81454.1			29501248	QXO09742.1,QXO09767.1
5454138	53182	tree00043		na	KU252585									19021468	QHJ81064.1			29501308	QXO11407.1
28212318	53182	tree00043		na	MZ456038									19021738	QHJ80727.1			29501348	QXO11955.1
11583628	54241	tree00043		na	MK878902									19021808	QHJ80602.1			29501368	QXO10719.1,QXO10792.1
7993748	51827	tree00043		na	MK061406									19021878	QHJ80514.1			29501408	QXO12508.1
14657638	53155	tree00043		na	MN428055									19022088	QHJ80156.1			29501468	QXO11094.1,QXO11137.1
6811818	46653	tree00044		Attisvirus	MH271295									19022428	QHJ78709.1			29501528	QZI87819.1
15475318	46219	tree00044		Attisvirus	MN586055									19022548	QHJ78624.1			29501548	QZI87874.1
22410078	46225	tree00044		Attisvirus	MT818424									19028508	QHJ77285.1			29501588	QZI89891.1
35130598	46221	tree00044		Attisvirus	ON645343									19034168	QHJ76487.1			29501768	QZI90437.1
23748538	46221	tree00044		Attisvirus	MW291013									19034578	QHJ76074.1			29502118	QZI92715.1
29548948	46221	tree00044		Attisvirus	MZ681509									19039988	QHJ82944.1			29511188	QZI87363.1
10948988	46221	tree00044		Attisvirus	MK875797									19044648	QHJ81824.1			29511988	QZI89509.1
27519228	46221	tree00044		Attisvirus	MW822147									19044748	QHJ81730.1			29512008	QZI92132.1
8214288	46221	tree00044		Attisvirus	MK279912									19044788	QHJ81715.1			29512248	QZI93292.1
8214248	46221	tree00044		Attisvirus	MK279911									19045068	QHJ80971.1			29512268	QXV72964.1
25035568	46221	tree00044		Attisvirus	MW507130									19045188	QHJ80648.1			29512548	QYW02421.1
29541648	45072	tree00044		Attisvirus	MZ171371									19045268	QHJ80245.1			29512608	QYW02580.1
6108798	46042	tree00044		Attisvirus	MG099941									19045288	QHJ80128.1			29513048	QYW02504.1
24361258	44730	tree00044		Attisvirus	MW055908									19045338	QHJ79936.1			29513508	QYV99225.1,QYV99265.1
36353478	44528	tree00044		na	OP297544									19045428	QHJ79706.1			29513528	QYV98815.1,QYV99010.1
4811428	47880	tree00044		Attisvirus	KU963246,NC_031251									19045448	QHJ79671.1			29527668	UAG58568.1
11583928	47863	tree00044		Attisvirus	MK801734									19045508	QHJ79465.1			29527708	UAG58598.1
5454798	47881	tree00044		Attisvirus	KU963247,NC_041883									19045538	QHJ79445.1			29527838	UAV89012.1
27662008	46684	tree00044		Attisvirus	MZ150788									19045758	QHJ78158.1			29529328	QYS24421.1
31401098	45413	tree00044		Attisvirus	OM203160									19045828	QHJ77825.1			29529348	QXV72127.1
22409598	44079	tree00044		Attisvirus	MT771342									19049078	QHJ76415.1			29529748	UAW09222.1
8457208	46463	tree00044		Attisvirus	MK359313									19256298	QJA43128.1			29533348	QPD07273.1
15471858	41982	tree00045		na	MN585966									19256318	QJB22325.1			29534668	QTP92348.1
20406648	42671	tree00045		na	MT521995									19256338	QJB22516.1			29536588	QXO14084.1
36353578	42142	tree00045		na	OP297548									19331118	AZF88083.1			29536728	QXO14665.1
15779828	42205	tree00046		na	MN813685									19353178	QGK90420.1,QGK90422.1			29537308	QXN71276.1
4809928	44929	tree00046		Eyrevirus	KX557277,NC_031122									19353198	QGK90476.1			29537388	QXN71507.1
14657538	45043			na	MN428053									19358398	CAB3623602.1			29537488	QXN71676.1
33694548	46226			na	ON191532									19358438	CAB3623619.1			29537528	QXN71778.1
34814788	47895			na	ON456347									19358498	CAB3635681.1			29537608	QXN71934.1
4739898	39474			na	JN116824,NC_016654									19358518	CAB3745633.1			29537648	QXN72033.1
4807808	41207			na	KR053195,NC_030902									19358538	CAB3775463.1			29537708	QXN72133.1
6588648	53912			Jacevirus	MH153804,NC_047974									19358558	CAB3775424.1			29537748	QXN72236.1
8214608	53215	tree00047		Getalongvirus	MK279906,NC_048141									19358578	CAB3775386.1			29537968	QXN71397.1
9748288	54534	tree00047		Getalongvirus	MK814752									19359498	QJD51749.1			29538028	QXN72437.1
34107418	55093	tree00047		Getalongvirus	ON526981									19359618	QJD52754.1			29538128	QWY83132.1
6108758	54867	tree00047		Getalongvirus	MG099939,NC_047891									19359638	QJD52808.1			29538208	QWY83371.1
29529448	55784	tree00047		Getalongvirus	MZ747510									19359658	QJD52917.1			29538308	QXV74508.1
7529858	56214	tree00047		Getalongvirus	MH779504,NC_048083									19359688	QJD52972.1			29538348	QXV73616.1
8398748	55119	tree00047		Getalongvirus	MK376961,NC_048146									19359708	QJD51260.1			29541288	QXO12969.1
28211528	53863	tree00047		Horusvirus	MZ388553									19359768	QJD50542.1			29541328	QXO13066.1
7258268	55668	tree00047		Horusvirus	MH651176,NC_048039									19359808	QJD51024.1			29541368	QXO13216.1
34815048	55657	tree00047		Phistoryvirus	ON456334									19359848	QJD49700.1			29541528	QXO13559.1
7259848	53085	tree00047		Phistoryvirus	MH651185,NC_048040									19359888	QJD49859.1			29541608	QYW00701.1
12059298	56875	tree00047		na	MK937597									19359928	QJD50028.1			29545408	QZA70467.1
12154548	57508	tree00047		na	MN096370									19359948	QJD50077.1			29545768	QZD97843.1
25533778	58747			na	MW534375									19359968	QJD50145.1			29548428	QZE10616.1
15954288	54102	tree00048		na	MN892485									19359988	QJD50250.1			29553128	QZB89691.1
7026048	52195	tree00048		Apricotvirus	MH536812,NC_048018									19360108	QJD51109.1			29553208	QYW08183.1
4807268	55524			Britbratvirus	KU998233,NC_030942									19360128	QJD51208.1			29553388	QXN67407.1
12782248	41486	tree00049		Luckytenvirus	MN175604									19360148	QJD51358.1			29553488	QXN69319.1
35130618	42091	tree00049		Luckytenvirus	ON645344									19360168	QJD51453.1			29553528	QXN70057.1,QXN70075.1
4812308	42979	tree00049		Luckytenvirus	KU963256,NC_031267									19360208	QJD51628.1			29553648	QXN70423.1,QXN70427.1
12782748	50531	tree00050		na	MN062715									19360228	QJD51702.1			29553828	QXN69585.1
8457608	50531	tree00050		na	MK433275									19360248	QJD51838.1			29553948	QXV74925.1
29545608	52488	tree00050		na	MZ622161									19360268	QJD51927.1			29554168	QXV72409.1
7025888	52488	tree00050		na	MH513979									19360288	QJD52020.1			29555768	QZA70544.1,QZA70582.1
11368998	51094	tree00050		na	MK820641									19360308	QJD52097.1			29555808	QZA71007.1,QZA71070.1
8236318	52632	tree00050		na	MK284520									19360328	QJD52179.1			29556088	UAJ16948.1,UAJ16974.1
8457588	51954	tree00050		na	MK433274									19360348	QJD52259.1			29564508	QZB89918.1
7258008	50970			na	MH651167									19360388	QJD52430.1			29564528	QZB90063.1
20406528	53521	tree00051		na	MT521999									19360408	QJD52511.1			29564688	QTZ83073.1
29545648	53604	tree00051		na	MZ622165									19360428	QJD52603.1			29569868	QLF86723.1
29540488	52295	tree00051		na	MZ322028									19360448	QJD52695.1			29570068	QVW54222.1
32880948	51878	tree00051		na	ON108651									19360468	QJD53075.1			29570288	UAW07232.1
25533838	52378	tree00052		na	MW534378									19360588	QJD53634.1			29570328	UBF21062.1
6199378	50646	tree00052		na	MG872834									19360628	QJD53452.1			29570348	UBF20610.1
25905058	51776			na	MW601219									19360648	QJD53523.1			29570388	UBF22518.1
4807788	56212			na	KR053196,NC_030916									19360748	QJD54252.1			29570408	UBF23072.1
12437348	43943			Sleepyheadvirus	MK967380,NC_048782									19360768	QJD54149.1			29570448	UBF22411.1
11584148	49798			na	MK977707									19360788	QJD54001.1			29570468	UBF20378.1
5446148	59749	tree00053		Anayavirus	JN185608,NC_042332									19360808	QJD52862.1			29570528	UBF20950.1
5473368	59708	tree00053		Anayavirus	MF140412									19439178	QJI52592.1			29570548	UBF20494.1
7257168	59708	tree00053		Anayavirus	MH697578									19439238	QJI52526.1			29570588	UBF21176.1
7994988	59708	tree00053		Anayavirus	MK112537									19439278	QJI52226.1			29570608	UBF21687.1
5463408	59707	tree00053		Anayavirus	KY380102									19446358	CAB4120827.1			29570628	UBF21945.1
7026268	59708	tree00053		Anayavirus	MH536821									19446398	CAB4120917.1			29570648	UBF22898.1
14381258	59462	tree00053		Anayavirus	MN234197									19446438	CAB4121045.1			29570668	UBF23197.1
7509088	59708	tree00053		Anayavirus	MH727544									19446498	CAB4121182.1			29570708	UBF19635.1
5483868	59646	tree00053		Anayavirus	JF704105,NC_051610									19446538	CAB4121434.1			29570748	UBF22301.1
15452238	59708	tree00053		Anayavirus	MN369746									19446698	CAB4122126.1			29570768	UBF21303.1
34815588	59696	tree00053		Anayavirus	ON456353									19446838	CAB4122659.1			29570788	UBF19126.1
34815648	59708	tree00053		Anayavirus	ON456339									19447078	CAB4123572.1			29570808	UBF22074.1
27661888	59711	tree00053		Anayavirus	MW712722									19447138	CAB4123617.1			29570828	UBF20838.1
27662428	59711	tree00053		Anayavirus	MW862979									19447158	CAB4123928.1			29573058	UBF19253.1
27662348	59708	tree00053		Anayavirus	MW862985									19447218	CAB4124926.1			29573078	UBF19760.1
15452478	59709	tree00053		Anayavirus	MN369742									19447258	CAB4124708.1			29573098	UBF19381.1
5473528	59556	tree00053		Anayavirus	MF140430									19447278	CAB4124606.1			29573118	UBF22194.1
14380698	59556	tree00053		Anayavirus	MN234230									19447298	CAB4124528.1			29573138	UBF19883.1
17373718	59308	tree00053		Anayavirus	MN908692									19447318	CAB4124671.1,CAB4125585.1			29573158	UBF21423.1
7026288	59837	tree00053		Anayavirus	MH536822									19447358	CAB4124635.1			29573198	UBF20007.1
5458468	59812	tree00053		Anayavirus	KX585253									19447438	CAB4124397.1,CAB4125063.1			29573218	UBF19510.1
6374788	59812	tree00053		Anayavirus	MH051246									19447498	CAB4126165.1			29573238	UBF21547.1
5449538	60310	tree00053		Anayavirus	KJ567045									19447978	CAB4128526.1			29573278	UBF22626.1
35326858	60310	tree00053		Anayavirus	ON724013									19448018	CAB4128959.1			29573298	UBF20134.1
14380718	59687	tree00053		Anayavirus	MN234231									19448038	CAB4128904.1			29573318	UBF22739.1
33487378	59775	tree00053		Anayavirus	ON081329									19448178	CAB4128654.1			29573398	UBF20726.1
4763778	59672	tree00053		Anayavirus	JN643714,NC_023747									19448298	CAB4129603.1			29573418	UBF21816.1
14375178	59734	tree00053		Anayavirus	MN234205									19448338	CAB4129422.1			29573438	UBF20258.1
5473508	60143	tree00053		Anayavirus	MF140428									19448478	CAB4131805.1			29600238	QRD99679.1
14381218	59818	tree00053		Anayavirus	MN234182									19448518	CAB4130649.1			29649698	UCR74579.1,UCR74634.1
27662388	60432	tree00053		Anayavirus	MW862984									19448538	CAB4131718.1,CAB4131719.1			29649758	UCR75168.1
6949228	60494	tree00053		Anayavirus	MH371113,NC_051615									19448558	CAB4130978.1			29650018	UCR92276.1
6283328	60143	tree00053		Anayavirus	MG962371,NC_051621									19448618	CAB4130721.1			29650098	UCR91028.1
35318338	61010	tree00053		Anayavirus	ON687735									19448638	CAB4130999.1,CAB4131037.1			29650138	UCR81380.1,UCR81381.1
8450628	59504	tree00053		Anayavirus	MK460247									19448678	CAB4132060.1			29668618	QNI20495.1
14374938	59969	tree00053		Anayavirus	MN234198,NC_051631									19448698	CAB4131979.1			29668678	BCU41438.1
7025848	60055	tree00053		Anayavirus	MH513977									19448898	CAB4132976.1			29668758	QYC51801.1
35318318	58681	tree00053		Anayavirus	ON687736									19448958	CAB4132934.1,CAB4132948.1			29802658	UDF60278.1
5475728	60311	tree00053		Anayavirus	MF472892									19449038	CAB4132484.1,CAB4132500.1			29802698	UDF60369.1
7785098	60311	tree00053		Anayavirus	MK016503,NC_051626									19449058	CAB4132817.1			29908478	QVW29204.1
5458918	60053	tree00053		Anayavirus	KX641264									19449778	CAB4134237.1			29935328	QBX06005.1
5460098	60526	tree00053		Anayavirus	KX657796,NC_051628									19450478	CAB4134242.1			29935348	QAU04482.1,QAU04484.1
5460078	60526	tree00053		Anayavirus	KX657794									19450808	CAB4135140.1,CAB4135141.1			30054318	UDY80386.1
5460058	60526	tree00053		Anayavirus	KX657795									19451278	CAB4134876.1			30054398	UDY80441.1
5474168	60746	tree00053		Anayavirus	MF377440,NC_051616									19451438	CAB4135531.1			30110808	URQ01283.1
4797188	60609	tree00053		Anayavirus	KM677211,NC_028978									19451498	CAB4135488.1			30138228	QZI78747.1
33487298	59905	tree00053		Anayavirus	OM913584									19451738	CAB4136232.1			30138308	QZI79327.1
33758248	59905	tree00053		Anayavirus	ON260816									19563078	BBM81329.1,BBM81330.1			30138448	QZI79973.1
27662408	59905	tree00053		Anayavirus	MW862990									19563098	BBM81516.1,BBM81517.1			30138468	QZI80255.1
27661748	59905	tree00053		Anayavirus	MW712733									19563178	QJQ40087.1			30138508	QZI80697.1
27661828	59905	tree00053		Anayavirus	MW712734									19567098	CAB4137792.1			30138528	QZI80991.1
29887988	59905	tree00053		Anayavirus	OK040784									19567198	CAB4138402.1			30138588	QZI81437.1
27661708	59905	tree00053		Anayavirus	MW712723									19567218	CAB4138395.1			30138608	QZI81729.1
30622158	59907	tree00053		Anayavirus	OK310505									19567298	CAB4138941.1			30138628	QZI82017.1
7025628	59906	tree00053		Anayavirus	MH509444									19567318	CAB4139058.1			30138648	QZI82307.1
29544448	59719	tree00053		Anayavirus	MZ648037									19567338	CAB4138733.1			30138668	QZI82599.1
33487438	59719	tree00053		Anayavirus	ON081331									19567358	CAB4139128.1			30138688	QZI82886.1
27470608	59918	tree00053		Anayavirus	MZ355721									19567418	CAB4139247.1			30138708	QZI83176.1
6282548	60031	tree00053		Anayavirus	MH001453,NC_051611									19567438	CAB4139341.1			30138728	QZI83469.1
34107798	59449	tree00053		Anayavirus	ON526984									19567458	CAB4139133.1,CAB4139146.1,CAB4139164.1			30138748	QZI83761.1
4733198	59598	tree00053		Anayavirus	HM152764,NC_014458									19567518	CAB4138925.1			30138768	QZI84052.1
6108498	59873	tree00053		Anayavirus	MF919532									19567538	CAB4139345.1			30138908	QZI84715.1
6515568	57034	tree00053		Anayavirus	MH077577,NC_051612									19567598	CAB4139529.1,CAB4139547.1			30138928	QZI84980.1
6539648	59798	tree00053		Anayavirus	HM152767,NC_014459									19567758	CAB4140211.1			30168788	QXV77137.1
27661728	59132	tree00053		Anayavirus	MW712730									19567838	CAB4140897.1			30168808	QXV79288.1
6283178	60463	tree00053		Anayavirus	MG962364									19567858	CAB4139987.1			30168828	QXV79547.1
29888008	60618	tree00053		Anayavirus	OK040778									19567938	CAB4140359.1			30168848	QXV82377.1
29888028	60620	tree00053		Anayavirus	OK040782									19567978	CAB4140375.1			30168868	QXV85773.1
29537028	60621	tree00053		Anayavirus	MZ005674									19568018	CAB4141028.1			30168888	QXV84495.1
5484288	60835	tree00053		Anayavirus	JF704106,NC_042031									19568398	CAB4143227.1			30168908	QXV85452.1
5476568	59947	tree00053		Anayavirus	MF668267,NC_051614									19568418	CAB4142656.1			30169108	QXV85997.1
14373988	60757	tree00053		Anayavirus	MN234165,NC_051630									19568478	CAB4142681.1			30169128	QXV83190.1
14374368	61284	tree00053		Anayavirus	MN234174									19568538	CAB4143150.1			30169148	QXV82141.1
14374998	60974	tree00053		Anayavirus	MN234201									19568578	CAB4142783.1			30169168	QXV76372.1
14380538	61222	tree00053		Anayavirus	MN234226,NC_051618									19568618	CAB4142727.1,CAB4143739.1			30169188	QXV78872.1
5473448	60934	tree00053		Anayavirus	MF140416,NC_051620									19568738	CAB4142447.1			30169208	QXV78600.1
5462528	61812	tree00053		Amginevirus	KY087993									19568798	CAB4144705.1,CAB4144728.1			30169228	QXV79151.1
5473288	61594	tree00053		Amginevirus	MF140406,NC_051607									19568878	CAB4144528.1			30169248	QXV76012.1
5473168	61761	tree00053		Amginevirus	MF140398,NC_051606									19568918	CAB4143922.1			30169268	QXV84899.1
14374958	61772	tree00053		Amginevirus	MN234199,NC_051608									19569078	CAB4144186.1			30169288	QXV75436.1
21842888	61945	tree00053		Amginevirus	MT723940,NC_051609									19569198	QGK90355.1,QGK90371.1			30169308	QXV83525.1
25905178	61366	tree00053		Amginevirus	MW601222									19569228	QJQ82582.1			30169328	QXV76993.1
5471848	62236	tree00053		Amginevirus	MF324915,NC_051605									19569248	QJQ85086.1			30169348	QXV75159.1
4777238	61251	tree00053		Keshuvirus	KP027199,NC_026603									19569418	CAB4145861.1			30183618	UEP19305.1
5471708	61318	tree00053		Keshuvirus	MF373841,NC_051604									19569478	CAB4146221.1			30183778	UEP18840.1
4794848	61081	tree00053		Keshuvirus	KR080206,NC_028846									19569638	CAB4146256.1			30183818	UEP18318.1
5445948	61147	tree00053		Keshuvirus	JF937104,NC_042325									19569838	CAB4146345.1			30294108	CAH0448030.1,CAH0448059.1
5457648	61145	tree00053		Keshuvirus	KX683428									19569978	CAB4148066.1			30387388	QYN80207.1
5447348	61567	tree00053		Keshuvirus	JX042579,NC_042338									19570198	CAB4147063.1			30387408	QYN79996.1,QYN80033.1
5469488	60618	tree00053		Unicornvirus	KY945355,NC_051602									19570278	CAB4147795.1			30387448	QYN80491.1
14374498	62192	tree00053		Anayavirus	MN234176,NC_051629									19570338	CAB4148113.1			30387488	UES35633.1
15452138	57666	tree00053		Unicornvirus	MN369762,NC_051600									19570378	CAB4148305.1			30454478	QOI58167.1
5471968	56580	tree00053		Unicornvirus	MF324909									19570938	CAB4149864.1			30454498	QOI58321.1
5471868	60813	tree00053		Unicornvirus	MF324913									19571058	CAB4149434.1			30454578	QPB07653.1
5472028	61208	tree00053		Unicornvirus	MF324908,NC_051599									19571098	CAB4149960.1			30454738	QWM89003.1
5471988	61109	tree00053		Unicornvirus	MF324912									19571198	CAB4150147.1			30454758	QWM89152.1
17373858	61027	tree00053		Unicornvirus	MN945901,NC_051603									19571238	CAB4150484.1,CAB4150493.1			30454778	QWM89220.1
34815608	60213	tree00053		Unicornvirus	ON456351									19571318	CAB4150513.1			30454798	QWM89344.1
5471908	60321	tree00053		Unicornvirus	MF324914,NC_051601									19572318	CAB4152307.1			30454838	QWM89529.1
5472008	61882	tree00053		Anayavirus	MF324911,NC_051627									19572678	CAB4154290.1			30454858	QWM89581.1
7785458	62437	tree00053		Anayavirus	MH910039									19572778	CAB4154626.1			30454878	QWM89702.1
8398648	62558	tree00053		Anayavirus	MK376955,NC_051619									19572838	CAB4155247.1			30454898	QWM89829.1
7785518	62306	tree00053		Anayavirus	MH910042									19572898	CAB4154996.1			30454938	QWM90001.1
7785438	62515	tree00053		Anayavirus	MH910038									19573318	CAB4155556.1			30454978	QWM90132.1
19360008	62153	tree00053		Anayavirus	MT310859,NC_051622									19573358	CAB4155883.1			30454998	QWM90272.1
8450588	62293	tree00053		Anayavirus	MK460246,NC_051624									19573418	CAB4156194.1			30455018	QWM90327.1
19360028	62067	tree00053		Anayavirus	MT310860,NC_051617									19573898	CAB4157544.1			30455038	QWM90415.1
14656658	61464	tree00053		Anayavirus	MN284895,NC_051623									19574138	CAB4157043.1			30455058	QWM90533.1
5472608	61041	tree00053		Anayavirus	MF185722									19574318	CAB4157539.1			30455078	QWM90600.1
8450648	61030	tree00053		Anayavirus	MK310138									19574758	CAB4158191.1			30455098	QWM90665.1
8964568	60989	tree00053		Anayavirus	MK494119,NC_051625									19575018	CAB4158767.1			30455118	QWM90753.1
4759718	62466	tree00053		Anayavirus	KF713486,NC_023498									19575058	CAB4158985.1			30455138	QWM90844.1
6948248	56454	tree00053		Anayavirus	MH399770									19575158	CAB4159602.1			30455378	QWM90944.1
33487278	56439	tree00053		Anayavirus	OM913583									19575238	CAB4160478.1			30455398	QWM91075.1
5605428	56167	tree00053		Anayavirus	MF919518									19575458	CAB4161305.1			30455418	QWM91161.1
5460158	56439	tree00053		Anayavirus	KX808132,NC_051613									19575518	CAB4160999.1			30455438	QWM91214.1
6298348	56439	tree00053		Anayavirus	MH020245									19575578	CAB4161664.1			30455458	QWM91287.1
15474508	56443	tree00053		Anayavirus	MN586025									19575598	CAB4161005.1			30455478	QWM91396.1
36349748	59052	tree00053		Anayavirus	OP297530									19575678	CAB4161224.1			30621718	UGL59894.1
4797568	59052	tree00053		Anayavirus	KT281789,NC_028936									19575718	CAB4160907.1			30621838	UGL61541.1
5473308	58129	tree00053		Timquatrovirus	MF140408									19575818	CAB4162642.1			30621918	UGC97492.1
5458008	58129	tree00053		Timquatrovirus	KX688047									19575838	CAB4161811.1			30622098	UGL63286.1
7508708	58129	tree00053		Timquatrovirus	MH727545									19576718	CAB4161959.1			30642528	CAD7712143.1
4776858	58211	tree00053		Timquatrovirus	KP027206,NC_026598									19577278	CAB4163721.1			30796808	QOI70290.1
5473348	58150	tree00053		Timquatrovirus	MF140411,NC_051598									19577418	CAB4163657.1			30796888	QNI20136.1
4766018	57315	tree00053		Timquatrovirus	KJ510412,NC_024147									19577458	CAB4163155.1,CAB4163164.1			30797208	UFK27168.1
4796028	58065	tree00053		Timquatrovirus	KT591490,NC_028759									19577518	CAB4165059.1			30797228	UFK27409.1
7643888	58078	tree00053		Timquatrovirus	MH834601									19577698	CAB4165320.1			30797248	UFD98197.1
4686648	52797	tree00053		Timquatrovirus	AF068845,NC_003387									19577718	CAB4165416.1			30800728	QVW28531.1,QVW28558.1
6919428	50036	tree00053		Timquatrovirus	KC787101									19577738	CAB4164419.1			30800948	UGV22860.1
5473548	58046	tree00054		Fionnbharthvirus	MF140435									19577798	CAB4165438.1			30801448	UGO49393.1
15451358	57802	tree00054		Fionnbharthvirus	MN369761									19577818	CAB4164185.1			30801528	UGO53200.1
4780878	58076	tree00054		Fionnbharthvirus	JN831653,NC_027365									19578538	CAB4166665.1			30801628	BDD79285.1,BDD79478.1
5473228	57697	tree00054		Fionnbharthvirus	MF140402									19579218	CAB4166627.1			30801648	BDD79521.1,BDD79865.1
35130498	57973	tree00054		Fionnbharthvirus	ON645342									19579238	CAB4166000.1,CAB4166842.1			30802148	QLF85589.1
4797748	57253	tree00054		Fionnbharthvirus	KJ944841,NC_028979									19579378	CAB4166954.1			30802168	QNJ49883.1
6269398	57256	tree00054		Fionnbharthvirus	KT361920									19579398	CAB4167533.1			30802188	QNJ50146.1
6113028	57990	tree00054		Fionnbharthvirus	AP018470									19579438	CAB4167576.1			30802208	QNJ50411.1
19360368	57990	tree00054		Fionnbharthvirus	MT310882									19579598	CAB4167090.1			30802228	QNJ50672.1
6198568	57990	tree00054		Fionnbharthvirus	AP018471									19579698	CAB4167959.1			30802248	QNJ50936.1
6198538	57990	tree00054		Fionnbharthvirus	AP018469									19579798	CAB4168250.1			30802268	QOI70557.1
5462508	57895	tree00054		Fionnbharthvirus	KY087992									19579818	CAB4168406.1			30802288	QOI70826.1
6375028	58351	tree00054		Fionnbharthvirus	MH051258									19579838	CAB4168543.1			30802328	QNJ49615.1
5458308	58390	tree00054		Fionnbharthvirus	KX621007,NC_051591									19579998	CAB4168648.1			30802488	QQM14816.1
8398488	58899	tree00054		Fionnbharthvirus	MK224497,NC_051589									19580018	CAB4168731.1			30802588	UGO46722.1
17373818	58678	tree00054		Fionnbharthvirus	MN945904,NC_051590									19580278	CAB4168991.1			30802608	UGO46959.1
25905198	58071	tree00054		Fionnbharthvirus	MW601218									19580358	CAB4169370.1			30802648	UGO47397.1
34107778	57858	tree00054		Fionnbharthvirus	ON526978									19580418	CAB4170017.1			30802728	UGO48105.1
7784758	54601	tree00054		Fionnbharthvirus	MH926058									19580498	CAB4169910.1			30802748	UGO48383.1
8722628	54611	tree00054		Fionnbharthvirus	MK524488,NC_051592									19580638	CAB4170101.1			30802828	UGO49674.1
8722568	54464	tree00054		Fionnbharthvirus	MK524485									19581058	CAB4171160.1			30802928	UGO50074.1
7025568	60430	tree00054		Aminayvirus	MH509442,NC_051588									19581138	CAB4169912.1			30803248	UGO52514.1
28211768	57889	tree00054		na	MZ274310									19581378	CAB4169802.1			30803348	UGO52893.1
24898118	62110	tree00055		Kratiovirus	MW435854									19581598	CAB4170194.1			30803548	UGO53988.1,UGO54255.1
5472408	62112	tree00055		Kratiovirus	MF185717									19581678	CAB4171279.1			30803568	UGO54497.1
4763858	62991	tree00055		Kratiovirus	JN243855,NC_023724									19581998	CAB4171933.1			30803628	UGO55188.1
5472488	63344	tree00055		Kratiovirus	MF185719									19582018	CAB4171601.1			30803688	UGO55397.1
30152708	61147	tree00055		Kratiovirus	MZ958747									19582038	CAB4171741.1			30803808	UGO56751.1
7258128	61395	tree00055		Kratiovirus	MH651171,NC_051593									19582098	CAB4172536.1			30829658	UHS65266.1
4797648	62738	tree00055		Kratiovirus	KM923971,NC_028947									19582558	CAB4174794.1			30829678	UHS65546.1
29541068	61968	tree00055		Kratiovirus	MZ322016									19582598	CAB4174336.1			30829698	UHS65033.1
5472508	63153	tree00055		Kratiovirus	MF185720									19582658	CAB4174482.1			30921588	UIE13744.1
6283388	61535	tree00055		Kratiovirus	MG962374,NC_051595									19582718	CAB4174566.1			30970988	UIO58107.1
7027068	63874	tree00055		Kratiovirus	MH576966,NC_051597									19583118	CAB4175985.1			30995598	UIS65850.1
4809128	61626	tree00055		Kratiovirus	KX636165,NC_031035									19583598	CAB4176190.1			30995618	UIS65817.1
5458508	61248	tree00055		Kratiovirus	KX585251									19583898	CAB4176378.1			30995758	UIS66273.1
6374968	61808	tree00055		Kratiovirus	MH051255,NC_051594									19584138	CAB4177234.1			30995818	UIS74516.1
4768778	62661	tree00055		Kratiovirus	KJ567042,NC_024366									19584558	CAB4177581.1			30995958	UIS65568.1
4793408	61511	tree00055		Kratiovirus	KM363596,NC_028832									19584818	CAB4179432.1			30995998	UIS25007.1,UIS25047.1
7257468	59925	tree00055		Kratiovirus	MH697592,NC_051596									19584898	CAB4179789.1			31041358	UIU46798.1
14374178	54301			na	MN234170									19584958	CAB4179187.1			31041378	UIU27992.1
4762938	60588			Hnatkovirus	JN698994,NC_023744									19585218	CAB4180735.1			31041398	UIU27725.1
14380798	40524	tree00056		Poushouvirus	MN234233									19585338	CAB4180467.1			31041418	UIU27302.1
18892008	40526	tree00056		Poushouvirus	MH271317									19585558	CAB4181035.1			31041438	UIU27029.1
35530558	40524	tree00056		Poushouvirus	OP172878									19585818	CAB4180964.1			31041478	UIU26752.1
18891268	40353	tree00056		Poushouvirus	MF197383,NC_042139									19585858	CAB4181368.1			31041558	UIU26921.1
7509048	41394			Juiceboxvirus	MH727550,NC_048070									19585938	CAB4182416.1			31270028	UIW13153.1,UIW13154.1
4807128	45537			na	KR053199,NC_030939									19585958	CAB4182860.1			31336978	UJD05614.1
4693118	49220			na	AY320035,NC_005345									19585998	CAB4182841.1			31337048	UJD05794.1
4796168	60934			na	KT221034,NC_028952									19586018	CAB4182515.1			31337358	UJD04919.1
4797628	43150			na	KT221033,NC_028807									19586078	CAB4182917.1			31337648	UJB55158.1
7529438	58268			na	MH744420									19586398	CAB4183382.1			31400428	UJD20264.1
27519188	42563			na	MW073100									19586538	CAB4182454.1			31400718	UJH94877.1,UJH94884.1
6220648	35031			na	MG941013									19587058	CAB4182497.1			31400788	UJJ22029.1
7508828	64834	tree00057		Marvinvirus	MH727553									19587338	CAB4183578.1			31408478	UJQ69949.1
33782128	64543	tree00057		Marvinvirus	ON637772									19587558	CAB4184296.1			31408498	UJQ70124.1
14657678	64817	tree00057		Marvinvirus	MN428056									19587658	CAB4185472.1			31408518	UJQ70301.1
7993768	65529	tree00057		Marvinvirus	MK061407									19587838	CAB4185609.1			31408538	UJQ70797.1
14656318	65404	tree00057		Marvinvirus	MN329674									19587918	CAB4185374.1			31408558	UJQ70952.1
14657858	64931	tree00057		Marvinvirus	MN428061									19588078	CAB4186292.1			31408578	UJQ71229.1
5484748	65100	tree00057		Marvinvirus	JF704100,NC_042032									19588358	CAB4186519.1			31408718	BDE75318.1,BDE75339.1
8447048	64827	tree00057		Marvinvirus	MK305892									19588538	CAB4187148.1			31408738	BDE75590.1,BDE75617.1
14656418	64824	tree00057		Marvinvirus	MN329676									19588658	CAB4187554.1			31423108	CAH1487060.1
9349488	64824	tree00057		Marvinvirus	MK494123									19588958	CAB4188321.1			31793048	UKH49444.1
8212518	65380	tree00057		Marvinvirus	MK279842									19590118	CAB4189149.1			31793288	UKH49222.1
4765178	65243	tree00057		Marvinvirus	KJ538721,NC_024138									19590398	CAB4190447.1			31797168	UKM96375.1
5449458	65237	tree00057		Marvinvirus	KX159477									19590418	CAB4190018.1			31797508	UKM62552.1,UKM62553.1
6114178	64625	tree00057		Marvinvirus	MG757167									19590458	CAB4189725.1			31799258	CAH1615964.1
7508988	64911	tree00057		Marvinvirus	MH727562									19590558	CAB4189961.1			31799298	CAH1615347.1
15780928	42393	tree00058		Bernalvirus	MN735432									19590578	CAB4190173.1			31799338	CAH1616391.1
6282508	42393	tree00058		Bernalvirus	MH001451									19590678	CAB4190229.1			31799358	CAH1615716.1
4765198	42392	tree00058		Bernalvirus	KJ510413,NC_024135									19590778	CAB4190092.1			31799398	CAH1616654.1
5450018	42596	tree00058		Bernalvirus	KM591905									19590798	CAB4190010.1			31936858	UKS71813.1
8964008	42596	tree00058		Bernalvirus	MK494089									19591078	CAB4191405.1			31945618	UJD19997.1
5471268	43344	tree00058		Bernalvirus	MF155936									19591258	CAB4192904.1			31960848	UKZ10897.1,UKZ10927.1
6220508	43511	tree00058		Bernalvirus	MG925349,NC_051726									19591378	CAB4193048.1			31960868	ULA51975.1
25534398	45607			na	MW584187									19591438	CAB4193501.1			31960908	ULA52279.1
4777638	63334			Sparkyvirus	KM083128,NC_026597									19591518	CAB4192766.1			31960928	ULA52554.1
25534078	60696	tree00059		na	MW584173									19591558	CAB4193221.1			32005978	QYW02061.1
25535258	60696	tree00059		na	MW584189									19591978	CAB4195089.1			32188858	UJJ74433.1
25534278	60432	tree00059		na	MW584157									19593258	CAB4195513.1			32220208	UMM76011.1
25534478	60432	tree00059		na	MW584209									19593338	CAB4196381.1			32220228	UMM76277.1
25534418	58498			na	MW584206									19593378	CAB4195597.1			32220248	UMM76527.1
23969538	59055	tree00060		na	MW314858									19593478	CAB4196420.1			32220268	UMM76810.1
23969598	60535	tree00060		na	MW314855									19593498	CAB4196053.1			32227558	QSJ03774.1
25535298	60012	tree00060		na	MW584164									19593518	CAB4195399.1			32227598	UMO76520.1
23969578	60512	tree00060		na	MW314856									19593558	CAB4195483.1			32227658	UMO77282.1
25534878	60575	tree00060		na	MW584171									19593578	CAB4195803.1			32227778	UMO77688.1
25534798	69032	tree00060		na	MW584158									19593618	CAB4195663.1			32227898	UMO76603.1
25535078	62303	tree00060		na	MW584179									19593658	CAB4197536.1			32227938	UMO76826.1
25534958	59545	tree00060		na	MW584196									19593678	CAB4198212.1			32228798	UFK26961.1
25534618	62235	tree00060		na	MW584152									19593718	CAB4197535.1			32314878	UNA02417.1
25534838	61985	tree00060		na	MW584204									19593738	CAB4198045.1			32427428	UNI72789.1
25534718	70582	tree00060		na	MW584180									19593778	CAB4197778.1			32427488	UNI74523.1
25534778	61797	tree00060		na	MW584161									19593858	CAB4197369.1			32427508	UNI74768.1
25534598	63235	tree00060		na	MW584211									19593898	CAB4198668.1			32427548	UNI71378.1
4814548	49979			Galunavirus	KR053194,NC_031936									19593918	CAB4197574.1			32427688	UNH61265.1
26546638	41665	tree00061	PolA	Dismasvirus	MW924640	QUE25521.1			univ_PolA.191					19593958	CAB4197903.1			32517238	ANT41125.1,ANT41126.1
22410098	41665	tree00061	PolA	Dismasvirus	MT818427	QOC59492.1			univ_PolA.191					19594038	CAB4198810.1			32517258	ANT41167.1
14656348	41531	tree00061	PolA	Dismasvirus	MN329675	QFP94298.1			univ_PolA.191					19594078	CAB4199192.1			32571828	UEN68574.1
29540528	41003	tree00061	PolA	Dismasvirus	MZ322012	QXN73542.1			univ_PolA.191					19594158	CAB4199031.1			32591888	UNY47187.1
27661628	41471	tree00061	PolA	Dismasvirus	MW712721	QWY79865.1			univ_PolA.191					19594238	CAB4199196.1			32591908	UNY47019.1
12198108	42129	tree00061	PolA	Dismasvirus	MK937610	QDH93459.1			univ_PolA.191					19594578	CAB4200176.1			32592168	UNY40846.1
29529548	41510	tree00061	PolA	Dismasvirus	MZ747513	UAW08630.1			univ_PolA.191					19594698	CAB4199879.1			32592188	UNY41121.1
35326538	41379	tree00061	PolA	Dismasvirus	ON724018	UVF61098.1			univ_PolA.191					19594778	CAB4201979.1			32592208	UNY40104.1
19360628	41448	tree00061	PolA	Dismasvirus	MT310896	QJD53452.1			univ_PolA.191					19594798	CAB4201873.1,CAB4202017.1			32610998	QZI93345.1
35530118	41261	tree00061	PolA	Dismasvirus	OP172875	UVT31672.1			univ_PolA.191					19594898	CAB4202733.1			32611018	QZI93615.1
21843408	41417	tree00061	PolA	Dismasvirus	MT639649	QNJ56200.1			univ_PolA.191					19595638	CAB4205128.1			32611038	QZI93876.1
9748308	41814	tree00061	PolA	Dismasvirus	MK814753	QCG77302.1			univ_PolA.191					19595678	CAB4204914.1			32662928	UOF80391.1
22703818	41200	tree00061	PolA	Dismasvirus	MT889372	QOP64870.1			univ_PolA.191					19595698	CAB4205308.1			32663368	UOF83014.1
29548248	41195	tree00061	PolA	Dismasvirus	MZ820083	QZE10261.1			univ_PolA.191					19595718	CAB4205534.1			32666088	UOF80698.1
25905118	40883	tree00061	PolA	Dismasvirus	MW601224	QTF82215.1			univ_PolA.191					19595738	CAB4205145.1			32778698	UKH48955.1
22703868	41340	tree00061	PolA	Dismasvirus	MT889389	QOP66358.1			univ_PolA.191					19595758	CAB4205062.1			32778718	UOK16916.1,UOK16918.1
22703908	42174	tree00061	PolA	Dismasvirus	MT889392	QOP66633.1			univ_PolA.191					19595898	CAB4211292.1			32778838	UOL51407.1
29857898	41958	tree00061	PolA	Dismasvirus	OK318958	UDG78744.1			univ_PolA.191					19595918	CAB4210328.1			32880708	UOX40421.1,UOX40422.1
6332038	42655	tree00061	PolA	Dismasvirus	MH045566	AVR56710.1			univ_PolA.191					19595978	CAB4210383.1			32880728	UOX39616.1,UOX39654.1
12782958	41692	tree00061	PolA	Dismasvirus	MN062714	QDP45060.1			univ_PolA.191					19595998	CAB4210338.1			32880908	UOW93208.1
18113278	41594	tree00061	PolA	Dismasvirus	MT024860	QIN93702.1			univ_PolA.191					19596038	CAB4210921.1			32926688	UAW58482.1
25905138	41557	tree00061	PolA	Dismasvirus	MW601221	QTF81977.1			univ_PolA.191					19596058	CAB4210641.1			32926728	UAW58861.1
26546698	41814	tree00061	PolA	Dismasvirus	MW924647	QUE26083.1			univ_PolA.191					19596138	CAB4211870.1			33010348	QFG06332.1
6332058	42139	tree00061	PolA	Dismasvirus	MH045567	AVR56785.1			univ_PolA.191					19596178	CAB4211649.1			33057968	UJP30229.1
19359888	41522	tree00061	PolA	Dismasvirus	MT310853	QJD49859.1			univ_PolA.191					19596238	CAB4212426.1			33057988	UJP30732.1
12782848	41947	tree00061	PolA	Dismasvirus	MN062717	QDP45277.1			univ_PolA.191					19596258	CAB4212648.1			33058008	UJP30462.1
6332178	41417	tree00061	PolA	Dismasvirus	MH045568	AVR57201.1			univ_PolA.191					19596298	CAB4212548.1			33161208	UPU15626.1
6112238	41593	tree00061	PolA	Dismasvirus	MG670586,NC_042099	AUG84837.1			univ_PolA.191					19596378	CAB4212993.1			33161368	UPU16153.1
12059318	42169	tree00061	PolA	Dismasvirus	MK937598	QDH92419.1			univ_PolA.191					19596498	CAB4213332.1			33213888	UPW37763.1
31793088	41712	tree00061	PolA	Dismasvirus	OL742562	UKH48478.1			univ_PolA.191					19596738	CAB4213863.1			33214118	UPW39344.1
22703968	41876	tree00061	PolA	Dismasvirus	MT889365	QOP64277.1			univ_PolA.191					19596858	CAB4214264.1			33214258	UPW39912.1
7643808	39928	tree00061	PolA	Armstrongvirus	MH834596,NC_048090	AYN56925.2			univ_PolA.191					19597158	CAB4216180.1			33214418	UPW37162.1
32778778	39894	tree00061	PolA	Armstrongvirus	OM818329	UOK18194.1			univ_PolA.191					19597418	CAB4217446.1			33214498	UPW36192.1
13248888	39994	tree00061	PolA	Armstrongvirus	MN183281	QED11463.1			univ_PolA.191					19597498	CAB4216957.1			33214538	UPW42413.1
7643848	39926	tree00061	PolA	Armstrongvirus	MH834599	AYN57017.1			univ_PolA.191					19597558	CAB4217474.1			33214658	UPW35463.1
7644288	39926	tree00061	PolA	Armstrongvirus	MH834626	AYN58964.1			univ_PolA.191					19597678	CAB4217729.1			33273678	BDI21171.1
30621538	39843	tree00061	PolA	Armstrongvirus	OK999981	UGL62007.1			univ_PolA.191					19597718	CAB4217582.1			33277858	UJQ44030.1
7643928	39828	tree00061	PolA	Armstrongvirus	MH834604	AYN57376.1			univ_PolA.191					19598018	CAB4218152.1			33486718	UQS94735.1
7644368	39828	tree00061	PolA	Armstrongvirus	MH834602	AYN55911.1			univ_PolA.191					19598138	CAB4219286.1			33486758	UQS93916.1
30621758	40567	tree00061	PolA	Armstrongvirus	OK999979	UGL61854.1			univ_PolA.191					19598358	CAB4220707.1			33486778	UQS94166.1
7025688	40833	tree00061	PolA	Edenvirus	MH509447,NC_048017	AXH47335.1			univ_PolA.191					19598638	CAB4220150.1			33486798	UQS93668.1
14380038	38128	tree00062		Coralvirus	MN234214									19598658	CAB4221686.1			33487038	UQT01257.1
7644408	38317	tree00062		Coralvirus	MH834606,NC_048099									19598698	CAB4221751.1			33487158	UQT01680.1
7644268	38077	tree00062		Coralvirus	MH834624									19632038	QDF14937.1			33487178	UQT02490.1
7643988	39044	tree00062		Coralvirus	MH834608									19632058	QJD54616.1			33487638	UQT03496.1,UQT03760.1
7644008	37967	tree00062		Coralvirus	MH834609									19632078	QJD54672.1			33487658	UQT02614.1,UQT02840.1
7644168	38450	tree00062		Coralvirus	MH834618									19632098	QJD54716.1			33487678	UQT03422.1,UQT03460.1
7644208	38457	tree00062		Coralvirus	MH834620									19632118	QJD54792.1			33487728	UQT02880.1,UQT03160.1
7644428	38449	tree00062		Coralvirus	MH834616,NC_048100									19632138	QJD54852.1			33530818	URA06814.1
15451438	38850	tree00062		Kuleanavirus	MN484600,NC_049473									19632158	QJD54911.1			33530838	URA06883.1
15683538	38969	tree00062		na	MN703409									19632178	QJD54972.1			33530918	URA06906.1
25035548	38596	tree00062		Andrewvirus	MW507131									19632198	QJD55029.1			33681508	CAH1191451.1
36349688	39179	tree00062		Andrewvirus	OP297552									19632238	QJD55188.1			33681528	CAH1192937.1
7644388	38802	tree00062		Andrewvirus	MH834595,NC_048098									19632278	QJF74596.1			33694708	URG14147.1,URG14201.1
22703298	38594	tree00062		na	MT889373									19632298	QJD55332.1			33694808	URG17857.1
33758008	38648	tree00062		na	ON260822									19632318	QIN93495.1			33694828	URG18048.1
36349648	38821	tree00062		na	OP297550									19632338	BCF74603.1			33694908	URG13558.1
22531358	39404	tree00062		na	MT952853									19657998	QJT71594.1			33694948	URG13738.1
35410968	39051	tree00062		na	ON970604									19658018	QJT70284.1			33695028	URG13342.1
5453818	37809	tree00062		Galaxyvirus	KU160644,NC_041876									19658038	QJT70337.1			33737938	URP85789.1
5472688	39122	tree00062		Galaxyvirus	MF140397,NC_042002									19658118	QJT70479.1			33737978	URP86063.1
5458728	38067	tree00063		Doucettevirus	KX620753,NC_041894									19701238	QGH72761.1			33737998	URP86337.1
5458688	37429	tree00063		Doucettevirus	KX620751,NC_041893									19701338	QGH73571.1,QGH73572.1			33738018	URP85508.1
5458648	37219	tree00063		Doucettevirus	KX620750,NC_041891									19701458	QGH72943.1			33738058	URP85287.1
5458748	38555	tree00063		Doucettevirus	KX620754,NC_041895									19701478	QGH73637.1			33781988	URO83816.1
5458628	35284	tree00064		Anatolevirus	KX620748,NC_041890									19718368	AYJ74703.1			33807478	URQ04290.1
5458708	35209	tree00064		Anatolevirus	KX620752									19788768	QGF20154.1			33878948	URX65965.1
5458668	35948	tree00064		Anatolevirus	KX620749,NC_041892									19806788	QDJ96076.1			33878968	URX66156.1
4809588	38071	tree00065		Pulverervirus	KU984979,NC_031076									19925288	QKE55676.1			33878988	URY15889.1
4810248	39640	tree00065		Pulverervirus	KU984980,NC_031108									19925348	QKE56198.1			33879068	URY11159.1
35130538	53491	tree00066		na	ON645346									19925368	QKE60361.1			33879088	URY11631.1
4756958	37372	tree00066		na	KF692088,NC_022972									19925388	QKE60913.1			33879108	URY11744.1
17373578	37783	tree00067		na	MN908684									19925408	QKE60743.1			33879128	URY12006.1
29887768	36407	tree00067		na	OK040780									19986758	BCG44996.1			33879268	URY13027.1
11584088	40317	tree00068		na	MK977703									19986778	BCG45052.1			33879288	URY13191.1
7025008	39448	tree00068		na	MH450123									19986798	BCG45228.1			33879308	URY13603.1
8214128	36776			Majavirus	MK279899,NC_048140									20067708	QJD49479.1			33879328	URY13827.1
35326458	36744			na	ON755180									20067728	QJD49541.1			33879348	URY14203.1
36349668	42211			na	OP297545									20067748	BCG50027.1,BCG50106.1,BCG50291.1			33879368	URY14513.1
6109298	44408	tree00069	PolA	Gustavvirus	MG198784,NC_042088	ATW59107.1			univ_PolA.209					20075918	QHS01507.1			33879408	URY14806.1
6109318	42475	tree00069	PolA	Gustavvirus	MG198783,NC_042089	ATW59043.1			univ_PolA.209					20075958	QKK83116.1			33879428	URY15046.1
6812018	44924	tree00069	PolA	Gustavvirus	MH271305	AWY05489.1			univ_PolA.209					20075998	QKM75953.1			33879448	URY15201.1
29548868	43098	tree00069	PolA	Gustavvirus	MZ681507	UAJ15473.1			univ_PolA.209					20083268	QEM41227.1			33879468	URY15428.1
34814948	43656	tree00069	PolA	Gustavvirus	ON456352	UTN93335.1			univ_PolA.209					20083288	QKL17012.1			33879508	URY16030.1
20406688	45732	tree00069	PolA	Trinevirus	MT521997	QLF84025.1			univ_PolA.209					20083388	QKN84909.1			34107438	USH44722.1
6812278	43758	tree00069	PolA	Trinevirus	MH271318,NC_047991	AWY06543.1			univ_PolA.209					20083408	QKN85696.1			34107478	UTV60948.1,UTV60966.1
6236648	44530	tree00070	PolA	Ikedavirus	MG324353,NC_042354	ATW62908.1			univ_PolA.209					20083428	QKN85102.1			34107538	UTV61277.1,UTV61295.1
6236668	43193	tree00070	PolA	Ikedavirus	MG324354,NC_042355	ATW62962.1			univ_PolA.209					20083448	QKN85493.1			34107618	USL83685.1
4789268	42972	tree00070	PolA	Sasvirus	AJ278322,NC_009799	CAJ29727.1			univ_PolA.209					20083468	QKN85295.1			34107678	USL83939.1
29554108	40579	tree00071		na	MZ209302									20083528	QKN87857.1			34107938	USH90183.1
9748408	41500	tree00071		na	MK814759									20083548	QKN87739.1			34113738	QXG07735.1
32778818	39295	tree00071		na	OM818327									20083568	QKN87798.1			34113758	QXG07811.1
26546818	46380	tree00072	PolA	na	MW654182	QUD15865.1			univ_PolA.209					20083648	QKN84519.1			34129158	UFK08781.1
4741418	46140	tree00072	PolA	na	JN116828,NC_016569	AEV52269.1			univ_PolA.209					20083688	QKN84715.1			34238558	USL86647.1,USL86688.1
15779568	42950	tree00073	PolA	Korravirus	MN813680	QHB36879.1			univ_PolA.138					20083708	QKN88405.1			34238638	USL85533.1
5472988	42963	tree00073	PolA	Korravirus	MF140425	ASR83839.1			univ_PolA.138					20083748	QKN61636.1			34238658	USL85796.1
8213188	42602	tree00073	PolA	Korravirus	MK279860	AZS08541.1			univ_PolA.138					20083768	QKN84343.1			34238678	USL86014.1
8213238	42561	tree00073	PolA	Korravirus	MK279869	AZS09251.1			univ_PolA.138					20091398	QKO02897.1			34241238	USL86865.1
5459438	42944	tree00073	PolA	Korravirus	KX576641	AOQ28319.1			univ_PolA.138					20091428	QKO02666.1			34283398	USM81394.1
7995108	43239	tree00073	PolA	Korravirus	MK112531	AZF98301.1			univ_PolA.138					20091518	QKO02729.1			34340128	CAH6634772.1,CAH6634773.1
8213118	43238	tree00073	PolA	Korravirus	MK279867	AZS09132.1			univ_PolA.138					20091568	QKO02605.1			34438398	UNI73129.1
8212758	43366	tree00073	PolA	Korravirus	MK279847	AZS07253.1			univ_PolA.138					20091608	QKO02522.1			34569988	USW07413.1
8213418	43274	tree00073	PolA	Korravirus	MK279872	AZS09512.1			univ_PolA.138					20091628	QKO02437.1			34570008	USV40860.1
8212568	43439	tree00073	PolA	Korravirus	MK279844	AZS07028.1			univ_PolA.138					20091648	QKO03140.1			34636378	URQ03668.1
5472768	43081	tree00073	PolA	Korravirus	MF140404	ASR83428.1			univ_PolA.138					20114228	QKV30685.1			34636778	UTC25969.1
8212968	43087	tree00073	PolA	Korravirus	MK279862	AZS08704.1			univ_PolA.138					20124358	QIW88546.1			34636798	UTC25165.1
5468648	42601	tree00073	PolA	Korravirus	KU160643,NC_041939	ALY08830.1			univ_PolA.138					20163528	BCG66339.1,BCG66341.1,BCG66344.1			34815208	UTN92060.1
7529518	43161	tree00073	PolA	Korravirus	MH744421	AYD81741.1			univ_PolA.138					20173178	QKW95519.1			34815238	UTN91619.1
8212888	42972	tree00073	PolA	Korravirus	MK279856	AZS08186.1			univ_PolA.138					20174358	CAC9972293.1			34834968	URQ03277.1,URQ03280.1
5468628	43075	tree00073	PolA	Korravirus	KU160640,NC_041938	ARE85693.1			univ_PolA.138					20174998	QHB43545.1			34835028	UIW13693.1
8214168	42968	tree00073	PolA	Korravirus	MK279907	AZS12418.1			univ_PolA.138					20176908	QHB47893.1			34835448	BDH16452.1,BDH16455.1
7995148	43357	tree00073	PolA	Korravirus	MK112529,NC_054418	AZF98446.1			univ_PolA.138					20176928	QHB48132.1			34840628	UIW11343.1
11928538	43089	tree00073	PolA	Korravirus	MK919484	QDH48950.1			univ_PolA.138					20176948	QHB47988.1			34840648	UIW11662.1
20238438	43089	tree00073	PolA	Korravirus	MT498050,NC_054419	QKY79351.1			univ_PolA.138					20176968	QHB48036.1			34840688	UIW11891.1
23969398	43603	tree00073	PolA	Korravirus	MW314848,NC_054423	QPO16979.1			univ_PolA.138					20176988	QHB48084.1			34840708	UIW12149.1
5468748	43374	tree00073	PolA	Korravirus	KU160659,NC_041944	ALY09828.1			univ_PolA.138					20177008	QHB47940.1			34840728	UIW12244.1
15475438	43949	tree00073	PolA	Korravirus	MN586061	QGJ97185.1			univ_PolA.138					20237078	AWW14730.1			34840768	UIW12751.1
7025168	43950	tree00073	PolA	Korravirus	MH450131,NC_054428	AXH45085.1			univ_PolA.138					20237158	QDH94179.1			34841568	QMP83805.1
7024968	43950	tree00073	PolA	Korravirus	MH450121	AXH44278.1			univ_PolA.138					20237198	QEM42563.1			34884328	UTS51975.1
7024908	43949	tree00073	PolA	Korravirus	MH450118	AXH44034.1			univ_PolA.138					20237238	QDJ96618.1			34884348	UTS53925.1
5476468	43950	tree00073	PolA	Korravirus	MF668285	ASZ74359.1			univ_PolA.138					20237278	QIG63171.1			34995148	UTY64288.1
7024888	43950	tree00073	PolA	Korravirus	MH450117	AXH43972.1			univ_PolA.138					20237318	QIG63216.1			35130518	UUG69301.1
5468768	42830	tree00073	PolA	Korravirus	KU160661,NC_041945	ALY10003.1			univ_PolA.138					20237358	QIN96256.1			35130778	UUG67060.1
8213218	43739	tree00073	PolA	Korravirus	MK279868	AZS09192.1			univ_PolA.138					20237438	QIN96371.1			35130798	UUG67333.1
8212678	44416	tree00073	PolA	Korravirus	MK279851	AZS07730.1			univ_PolA.138					20237618	QIG64562.1			35175358	UOL50826.1
8213298	43739	tree00073	PolA	Korravirus	MK279874	AZS09676.1			univ_PolA.138					20237658	QIG64609.1			35175418	URQ05240.1
7995228	43739	tree00073	PolA	Korravirus	MK112526	AZF98669.1			univ_PolA.138					20237698	QIG64657.1			35258378	UUV42883.1
5453778	43336	tree00073	PolA	Korravirus	KU160671	ALY10710.1			univ_PolA.138					20237778	QIG64966.1			35258398	UUV42978.1
5468688	43336	tree00073	PolA	Korravirus	KU160648,NC_041941	ALY09195.1			univ_PolA.138					20237818	QIG65015.1			35258418	UUV43080.1
8213748	43764	tree00073	PolA	Korravirus	MK279884	AZS10422.1			univ_PolA.138					20237858	QIG65059.1			35258438	UUV43185.1
11928208	43746	tree00073	PolA	Korravirus	MK919476	QDH48234.1			univ_PolA.138					20237898	QIG65108.1			35258458	UUV43277.1
20238478	43746	tree00073	PolA	Korravirus	MT498045,NC_054425	QKY79116.1			univ_PolA.138					20237938	QIG65154.1			35258478	UUV43377.1
6109178	43940	tree00073	PolA	Korravirus	MG198779,NC_054429	ATW58760.1			univ_PolA.138					20237958	QIG65201.1			35258498	UUV43479.1
5453658	44259	tree00073	PolA	Korravirus	KU160662	ALY10067.1			univ_PolA.138					20237998	QIG65251.1			35258538	UUV43648.1
6109158	44258	tree00073	PolA	Korravirus	MG198782	ATW58977.1			univ_PolA.138					20238038	QIG65300.1			35258598	UUV43952.1
5468668	44389	tree00073	PolA	Korravirus	KU160645,NC_041940	ALY08959.1			univ_PolA.138					20238078	QIG65349.1			35258618	UUV44053.1
8213618	43850	tree00073	PolA	Korravirus	MK279892,NC_054430	AZS11153.1			univ_PolA.138					20238118	QIG65398.1			35258658	UUV44216.1
9346588	43701	tree00073	PolA	Korravirus	MK660714	QBZ73300.1			univ_PolA.138					20238158	QIG65445.1			35258718	UUV44538.1
6109138	43812	tree00073	PolA	Korravirus	MG198781	ATW58919.1			univ_PolA.138					20238198	QIG65493.1			35258738	UUV44581.1
8213478	43418	tree00073	PolA	Korravirus	MK279880	AZS10163.1			univ_PolA.138					20238238	QIG65541.1			35258758	UUV44679.1
5468728	43707	tree00073	PolA	Korravirus	KU160653,NC_041943	ARE89874.1			univ_PolA.138					20238278	QIG65589.1			35258818	UUV44929.1
5472788	43562	tree00073	PolA	Korravirus	MF140407	ASR83493.1			univ_PolA.138					20238438	QKY79351.1			35258838	UUV45026.1
8213878	43562	tree00073	PolA	Korravirus	MK279896	AZS11496.1			univ_PolA.138					20238478	QKY79116.1			35262408	UGO35743.1,UGO35772.1
8213518	43546	tree00073	PolA	Korravirus	MK279886	AZS10586.1			univ_PolA.138					20238798	QKY79282.1			35262528	UUW40479.1
5459058	43607	tree00073	PolA	Korravirus	KX621005	AOT24138.1			univ_PolA.138					20239858	QKY80275.1			35298608	UVA48335.1
8213958	43661	tree00073	PolA	Korravirus	MK279901	AZS11870.1			univ_PolA.138					20239918	QKY80334.1			35318278	UVD32424.1
5453538	43661	tree00073	PolA	Korravirus	KU160649	ALY09257.1			univ_PolA.138					20239938	QKY80369.1			35318438	UVD33122.1
8214458	43661	tree00073	PolA	Korravirus	MK279845	AZS07091.1			univ_PolA.138					20239998	QKY80109.1			35318678	UVD32255.1,UVD32286.1
8213318	43391	tree00073	PolA	Korravirus	MK279875	AZS09740.1			univ_PolA.138					20240018	QKY79863.1			35318718	UVD42054.1,UVD42084.1
8213338	43195	tree00073	PolA	Korravirus	MK279876	AZS09800.1			univ_PolA.138					20240058	QKY78837.1			35318738	UVD31708.1
9748228	43729	tree00073	PolA	Korravirus	MK814749	QCG76995.1			univ_PolA.138					20240158	QKY78334.1			35318918	UVD33521.1
7995178	43934	tree00073	PolA	Korravirus	MK112528	AZF98511.1			univ_PolA.138					20288828	QEM41158.1			35318938	UVD36735.1
5459478	43891	tree00073	PolA	Korravirus	KX576640	AOQ28259.1			univ_PolA.138					20288988	QLF67491.1			35325738	URQ08919.1
6108578	43891	tree00073	PolA	Korravirus	MG210949,NC_054422	ATW59254.1			univ_PolA.138					20330158	QDF45974.1			35325758	UQS93023.1
5457688	43977	tree00073	PolA	Korravirus	KX688103,NC_054421	AOZ65147.1			univ_PolA.138					20344128	CAB4240506.1,CAB4240508.1			35325778	URQ09023.1
5468708	44183	tree00073	PolA	Korravirus	KU160652,NC_041942	ALY09452.1			univ_PolA.138					20344148	CAB4240912.1,CAB4240947.1			35326598	UVF60413.1
5472948	44045	tree00073	PolA	Korravirus	MF140424,NC_054426	ASR83781.1			univ_PolA.138					20344228	CAB4240675.1			35326718	UVF60690.1
8212818	44251	tree00073	PolA	Korravirus	MK279854,NC_054420	AZS08028.1			univ_PolA.138					20344248	CAB4240614.1,CAB4240620.1			35410608	QPI17990.1,QPI17992.1
5457708	44163	tree00073	PolA	Korravirus	KX688102,NC_054427	AOZ65084.1			univ_PolA.138					20344268	CAB4241150.1			35410668	UVK58719.1
15780948	43699	tree00073	PolA	Korravirus	MN735429	QHB47216.1			univ_PolA.138					20344288	CAB4241112.1			35410868	UVK59346.1
5472708	43914	tree00073	PolA	Korravirus	MF140400	ASR83282.1			univ_PolA.138					20344308	CAB4241375.1,CAB4241379.1			35410988	UVK62879.1
5459038	43914	tree00073	PolA	Korravirus	KX621004	AOT24075.1			univ_PolA.138					20344348	CAB4241364.1			35411008	UVK64025.1
5468788	44371	tree00073	PolA	Korravirus	KU160672,NC_041946	ARE89872.1			univ_PolA.138					20344388	CAB4242113.1			35414368	UVK63632.1
7995028	43862	tree00073	PolA	Korravirus	MK112535	AZF97683.1			univ_PolA.138					20344428	CAB4241982.1,CAB4242119.1			35417388	UVK80397.1
8212998	43496	tree00073	PolA	Korravirus	MK279863,NC_054424	AZS08768.1			univ_PolA.138					20344508	CAB5079543.1			35530538	UVT31134.1
7994968	43706	tree00073	PolA	Korravirus	MK112538	AZF97424.1			univ_PolA.138					20344588	CAB5144279.1			35688418	UVX31531.1
29496948	40557		PolA	na	MN304821	QOR55600.1			univ_PolA.140					20344608	CAB5151131.1			35688618	UVX30819.1
22409518	44938	tree00074	PolA	Archimedesvirus	MT771339,NC_054392	QOC55741.1			univ_PolA.138					20344628	CAB5155454.1			35689278	UVD41517.1
4808608	45285	tree00074	PolA	Ghobesvirus	KX557278,NC_031028	AOE44390.1			univ_PolA.138					20344668	CAB5162372.1			35727078	BDR25146.1,BDR25186.1
5464908	44936	tree00075		Vendettavirus	KY471269									20344808	CAB5178819.1			35727098	BDR25303.1,BDR25341.1
5464928	44936	tree00075		Vendettavirus	KY471268									20344848	CAB5187429.1			35727118	BDR25733.1,BDR25735.1
20091368	44904	tree00075		Vendettavirus	MT553344,NC_054438									20344868	CAB5187233.1			35727138	BDR26179.1,BDR26181.1
4807168	45858	tree00075		Vendettavirus	KU998237,NC_030911									20344888	CAB5238200.1			35727158	BDR26600.1,BDR26639.1
4807448	45858	tree00075		Vendettavirus	KU998238,NC_030927									20344948	CAB5187388.1			35727198	BDR26830.1,BDR26869.1
24595658	43366	tree00075		Tinalinvirus	MW132713,NC_054437									20345028	CAB5194586.1			36353938	UXD83085.1,UXD83402.1
33758028	43668	tree00075		Tinalinvirus	ON260826									20345068	CAB5194922.1			36353958	UXD83589.1,UXD83626.1
7257188	46888	tree00075		Catfishvirus	MH697580,NC_054434									20345088	CAB5194701.1			36354058	UXD79537.1
12059018	43143	tree00075		Dardanusvirus	MN010758,NC_054435									20345168	CAB5195010.1			36409268	QQO40337.1
7259988	43099	tree00075		Schmidtvirus	MH651189,NC_054436									20346008	CAB5218754.1			36440278	UCR74252.1
4807368	43505			Gesputvirus	KP790011,NC_030932									20346068	CAB5219734.1			36440378	UOX39807.1
7745798	46962			na	MF417887									20346108	CAB5219721.1			36462108	UXL90910.1
5468088	36674	tree00076		na	KY624611									20346148	CAB5219704.1			36497868	QWT76988.1
5468108	36671	tree00076		na	KY624613									20346208	CAB5218961.1			36592498	UXN78498.1
5468128	36671	tree00076		na	KY624612									20346228	CAB5218845.1			36593018	UXR08349.1
5468148	36671	tree00076		na	KY624614									20346248	CAB5238816.1			36654248	CAH9015840.1
5468168	36671	tree00076		na	KY624615									20346288	CAB5220173.1			36655658	CAH9015741.1
5468188	36671	tree00076		na	KY624616									20346328	CAB5219819.1			36656988	CAH9015099.1
5468048	36671	tree00076		na	KY613597									20346508	CAB5222098.1,CAB5222101.1			36657618	CAH9012728.1
5468068	36671	tree00076		na	KY624610									20346568	CAB5220538.1			36657818	CAH9015359.1
5465668	36671	tree00076		na	KY566218									20346688	CAB5222267.1			36680328	UYB00617.1
36349728	51398	tree00077	PolA	Fromanvirus	OP297529	UXE03119.1			univ_PolA.191					20346848	CAB5222497.1,CAB5222513.1			36747168	UYA99090.1
5605328	51374	tree00077	PolA	Backyardiganvirus	MF919509	ATN89474.1			univ_PolA.191					20346868	CAB5222814.1			36747468	UYA98902.1
5461258	51374	tree00077	PolA	Backyardiganvirus	KY083062	APD17652.1			univ_PolA.191					20346888	CAB5222426.1			36747548	UYA57669.1
5434408	51374	tree00077	PolA	Backyardiganvirus	KT716493	ALH46331.1			univ_PolA.191					20346948	CAB5222380.1			36805788	UVM85533.1
5461218	51374	tree00077	PolA	Backyardiganvirus	KY083060	APD17477.1			univ_PolA.191					20347368	CAB5224004.1			36805828	UVX60612.1
5434368	51373	tree00077	PolA	Backyardiganvirus	KC661271	AGK87161.1			univ_PolA.191					20347388	CAB5224364.1			36805848	UVX66285.1
6589128	51368	tree00077	PolA	Backyardiganvirus	MH155879	AWN06059.1			univ_PolA.191					20347648	CAB5225396.1			36806428	UWG89332.1
6220688	51373	tree00077	PolA	Backyardiganvirus	MG944217	AVJ51095.1			univ_PolA.191					20347788	CAB5225750.1,CAB5226211.1			36806588	UWI30088.1
6515648	51372	tree00077	PolA	Backyardiganvirus	MH077581	AWH14196.1			univ_PolA.191					20347948	CAB5238062.1			36807028	UYE90575.1
29537108	51608	tree00077	PolA	Backyardiganvirus	MZ005673	QXO13881.1			univ_PolA.191					20348088	CAB5226827.1			36807108	UYE93014.1
5463198	51407	tree00077	PolA	Backyardiganvirus	KY204250	APM00079.1			univ_PolA.191					20348108	CAB5226632.1			36829638	UYE94776.1
5464788	51402	tree00077	PolA	Backyardiganvirus	KY549155	AQP31039.1			univ_PolA.191					20348188	CAB5227268.1			36829678	UYE98688.1
5447228	51440	tree00077	PolA	Backyardiganvirus	JQ896627,NC_054800	AFL46651.1			univ_PolA.191					20348268	CAB5237991.1			36850548	UUW40267.1
20091608	51379	tree00077	PolA	Backyardiganvirus	MT553338	QKO02522.1			univ_PolA.191					20348348	CAB5227142.1			36850588	UVB02944.1
6269478	51502	tree00077	PolA	Backyardiganvirus	KX619651	AOT27824.1			univ_PolA.191					20348368	CAB5227181.1			4686128	AAD42468.1
5463078	51397	tree00077	PolA	Backyardiganvirus	KY204244	APL99550.1			univ_PolA.191					20348428	CAB5228135.1			4687328	AAG01276.1
5434328	51370	tree00077	PolA	Backyardiganvirus	JQ809701	AFL47861.1			univ_PolA.191					20348448	CAB5228439.1			4689428	CAA67649.1
22704038	51412	tree00077	PolA	Backyardiganvirus	MT889386	QOP66096.1			univ_PolA.191					20348488	CAB5228267.1			4689818	AAL87836.2
11583688	51373	tree00077	PolA	Backyardiganvirus	MK878905	QDF17048.1			univ_PolA.191					20348548	CAB5238381.1			4691278	AAO83884.1
6108898	51374	tree00077	PolA	Backyardiganvirus	MG099942	ATW60651.1			univ_PolA.191					20348648	CAB5228661.1			4691338	AAP42306.1
8450268	51383	tree00077	PolA	Backyardiganvirus	MK359323	QAY07037.1			univ_PolA.191					20348688	CAB5228619.1			4691478	AAQ81354.1,AAQ81355.1
22704238	51374	tree00077	PolA	Backyardiganvirus	MT889390	QOP66431.1			univ_PolA.191					20349438	CAB5230806.1			4691978	AAL82951.1,AAL82983.1
8447108	51370	tree00077	PolA	Backyardiganvirus	MK310145	QAY03590.1			univ_PolA.191					20349528	CAB5231549.1			4692058	AAO83863.1
8964088	51470	tree00077	PolA	Backyardiganvirus	MK494093	QBP29245.1			univ_PolA.191					20349558	CAB5231279.1			4692258	AAQ17672.1
8964228	51371	tree00077	PolA	Backyardiganvirus	MK494101	QBP29950.1			univ_PolA.191					20349618	CAB5231405.1			4692778	AAQ64153.1
7025268	51366	tree00077	PolA	Backyardiganvirus	MH479911	AXH45617.1			univ_PolA.191					20352938	CAB4327906.1			4693878	AAT37761.1
8963988	51371	tree00077	PolA	Backyardiganvirus	MK494088	QBP28798.1			univ_PolA.191					20373008	CAB3563584.1			4698538	CAA87725.1
8450328	51374	tree00077	PolA	Backyardiganvirus	MK359325	QAY07358.1			univ_PolA.191					20381528	QKW95566.1			4706138	CAF34198.1
5434208	51162	tree00077	PolA	Backyardiganvirus	KU985092	AMW64034.1			univ_PolA.191					20406398	QLF85863.1,QLF85881.1			4706678	AAX46947.1
5458068	51371	tree00077	PolA	Backyardiganvirus	KX557234	AOQ27597.1			univ_PolA.191					20406448	QLF82734.1			4706698	AAP75958.1
7531878	51365	tree00077	PolA	Backyardiganvirus	MH825710	AYD87169.1			univ_PolA.191					20406478	QLF82790.1			4706998	CAA65712.1
8964148	51373	tree00077	PolA	Backyardiganvirus	MK494097	QBP29511.1			univ_PolA.191					20406578	QLF84919.1			4707278	AAX90652.1
8964688	51367	tree00077	PolA	Backyardiganvirus	MK494125	QBP32075.1			univ_PolA.191					20406688	QLF84025.1			4708258	AAX44560.1
5463138	51372	tree00077	PolA	Backyardiganvirus	KY204247	APL99813.1			univ_PolA.191					20406808	QLF84613.1			4711348	AAX63523.1,AAX63524.1
5458288	51376	tree00077	PolA	Backyardiganvirus	KX648373	AOT25611.1			univ_PolA.191					20406878	QLF84442.1			4712258	AAX78560.1
4793268	51637	tree00077	PolA	Backyardiganvirus	KU055616,NC_028687	ALO79733.1			univ_PolA.191					20407048	QLF82473.1			4715698	CAG27115.1,CAG27145.1
5463218	51370	tree00077	PolA	Backyardiganvirus	KY204251	APM00166.1			univ_PolA.191					20407128	QLF80675.1,QLF80688.1			4717118	ABF72594.1,ABF72596.1
5450138	51376	tree00077	PolA	Backyardiganvirus	KP027198	AJA43258.1			univ_PolA.191					20407148	QLF80619.1			4718958	ABA47144.1
6959568	51376	tree00077	PolA	Backyardiganvirus	MH399777	AXF51763.1			univ_PolA.191					20407268	QLF86406.1			4719098	ABI94870.1
6959588	51376	tree00077	PolA	Backyardiganvirus	MH399785	AXF51845.1			univ_PolA.191					20407288	QLF86356.1			4720958	ABV44474.1
29541948	51317	tree00077	PolA	Backyardiganvirus	MZ171380	QYW01569.1			univ_PolA.191					20501648	QLI47639.1			4721178	AAU29238.2
20240018	51383	tree00077	PolA	Backyardiganvirus	MT498056	QKY79863.1			univ_PolA.191					20501888	QLI47575.1			4721698	ACA21481.1
5452338	51372	tree00077	PolA	Backyardiganvirus	KT365397	ALF01103.1			univ_PolA.191					21434618	QMP18274.1			4722578	AAY53218.1
6374808	51418	tree00077	PolA	Backyardiganvirus	MH051247	AVR76350.1			univ_PolA.191					21434678	QMP82780.1			4722798	ABP63597.1
15779968	51679	tree00077	PolA	Backyardiganvirus	MN813696,NC_054797	QHB37982.1			univ_PolA.191					21435938	QMP81628.1			4723058	ABR67671.1
7026168	51343	tree00077	PolA	Backyardiganvirus	MH536817	AXH49600.1			univ_PolA.191					21435958	QMP19022.1,QMP19094.1			4723198	ABR24536.1
5463098	51131	tree00077	PolA	Backyardiganvirus	KY204245,NC_054799	APL99637.1			univ_PolA.191					21435978	QMP19139.1			4724318	ABY62916.1,ABY62974.1
5434228	51371	tree00077	PolA	Backyardiganvirus	KU985094	AMW64214.1			univ_PolA.191					21436038	QMP81859.1			4725738	ABV91262.1
5457408	51178	tree00077	PolA	Backyardiganvirus	KX550441	AOT27465.1			univ_PolA.191					21436058	QMP81593.1			4726128	ACE96023.1
7257368	51367	tree00077	PolA	Backyardiganvirus	MH697588	AXQ52821.1			univ_PolA.191					21436078	QMP84044.1,QMP84046.1			4727118	ACP30967.1
8449868	51365	tree00077	PolA	Backyardiganvirus	MK359301	QAY03915.1			univ_PolA.191					21436118	QMP18216.1			4728038	ACI00391.1
6220838	51366	tree00077	PolA	Backyardiganvirus	MG944224	AVJ51551.1			univ_PolA.191					21436218	QMS42045.1			4728678	ACP41680.1
29541108	51057	tree00077	PolA	Backyardiganvirus	MZ322025	QXN74748.1			univ_PolA.191					21436258	QMP82062.1			4728758	ACL78272.1
5434308	51367	tree00077	PolA	Backyardiganvirus	JN561150	AEM05940.1			univ_PolA.191					21502568	QFR58495.1			4729638	ACL77976.1
21842848	51372	tree00077	PolA	Backyardiganvirus	MT723939	QNJ58175.1			univ_PolA.191					21502608	QKE54266.1			4730498	ACP30690.1
7025608	51366	tree00077	PolA	Backyardiganvirus	MH509443	AXH46984.1			univ_PolA.191					21581148	QMV48445.1,QMV48448.1			4732338	CAR63269.1
8964708	51366	tree00077	PolA	Backyardiganvirus	MK494126	QBP32164.1			univ_PolA.191					21581168	QMV48670.1,QMV48672.1			4732818	ADE34864.1
5434288	51368	tree00077	PolA	Backyardiganvirus	JN243856	AEL19830.1			univ_PolA.191					21581188	QMV48879.1			4733358	ADM79987.1
5461278	51369	tree00077	PolA	Backyardiganvirus	KY083061	APD17564.1			univ_PolA.191					21581208	QMV49053.1			4733398	ADG36051.1,ADG36062.1
5483888	51308	tree00077		Backyardiganvirus	JF704093,NC_042308									21581248	QJQ80429.1			4733678	ACO94429.1
8214108	51287	tree00077	PolA	Backyardiganvirus	MK279898	AZS11656.1			univ_PolA.191					21581268	QMV48242.1			4733698	ACV50057.1
5476808	51294	tree00077	PolA	Backyardiganvirus	MF668278	ASZ73677.1			univ_PolA.191					21581288	QMV34461.1			4734278	ADO19390.1
8964488	51273	tree00077	PolA	Backyardiganvirus	MK494115	QBP31251.1			univ_PolA.191					21581348	QMV29914.1			4734378	ADG59995.1,ADG60002.1
15779248	51483	tree00077	PolA	Backyardiganvirus	MN813697,NC_054801	QHB38075.1			univ_PolA.191					21581368	QMV29987.1			4734718	ADI55375.1
4763838	51308	tree00077	PolA	Backyardiganvirus	JN243857,NC_023709	AEL19916.1			univ_PolA.191					21581388	QMV47866.1			4734858	ADJ55341.1
14657118	51281	tree00077	PolA	Backyardiganvirus	MN284905	QFP95711.1			univ_PolA.191					21593978	AZF89058.1			4735058	ADB81539.1
35414248	51410	tree00077	PolA	Backyardiganvirus	ON970614	UVK63341.1			univ_PolA.191					21594018	AZU99511.1			4735698	ADL40341.1
5457448	51274	tree00077	PolA	Backyardiganvirus	KX550442	AOT27551.1			univ_PolA.191					21594038	AZU99523.1			4735858	ADM79813.1,ADM79815.1,ADM79816.1
5461198	51433	tree00077	PolA	Backyardiganvirus	KY083059	APD17392.1			univ_PolA.191					21594138	QGF20067.1			4735898	ADI96326.1,ADI96334.1
8449968	51274	tree00077	PolA	Backyardiganvirus	MK359310	QAY05374.1			univ_PolA.191					21709048	QND44186.1			4736018	ADR32427.1
29540888	51277	tree00077	PolA	Backyardiganvirus	MZ322023	QXN74519.1			univ_PolA.191					21728098	QMV32578.1,QMV32579.1			4736418	ADO97492.1
10949028	51306	tree00077	PolA	Backyardiganvirus	MK875799	QCW22693.1			univ_PolA.191					21728138	QMV33755.1,QMV33756.1			4736438	ADO98564.1
8450228	51303	tree00077	PolA	Backyardiganvirus	MK359322	QAY06952.1			univ_PolA.191					21728178	QMV32370.1,QMV32371.1			4736458	ADO98249.1
7508908	51029	tree00077	PolA	Backyardiganvirus	MH727563,NC_054798	AYB70798.1			univ_PolA.191					21728258	QMV32998.1,QMV32999.1			4736498	CBW38058.1
8964528	51300	tree00077	PolA	Backyardiganvirus	MK494117,NC_054802	QBP31432.1			univ_PolA.191					21728298	QMV33564.1,QMV33565.1			4737338	AAT38486.1,AAT38494.2
8964768	51637	tree00077	PolA	Backyardiganvirus	MK494129	QBP32428.1			univ_PolA.191					21728418	QMV33652.1,QMV33653.1			4737438	ADO97782.1
5458788	51257	tree00077	PolA	Backyardiganvirus	KX579975,NC_054803	AOQ27972.1			univ_PolA.191					21728498	QMV32559.1			4737458	ADO99613.1
5458958	51591	tree00077	PolA	Backyardiganvirus	KX641260,NC_054794	AOT24700.1			univ_PolA.191					21805038	QNI20437.1			4737478	ADO97902.1
5605068	51575	tree00077	PolA	Backyardiganvirus	MF919498,NC_054804	ATN88116.1			univ_PolA.191					21805098	QNH71298.1			4738118	ADO98777.1
4732698	51376	tree00077	PolA	Backyardiganvirus	GQ303263,NC_013694	ACU41796.1			univ_PolA.191					21805138	QNH91734.1			4738138	ADO99932.1
8964108	51418	tree00077	PolA	Backyardiganvirus	MK494094	QBP29334.1			univ_PolA.191					21805198	QNI21776.1			4738158	ADO99255.1
5450198	51370	tree00077	PolA	Backyardiganvirus	KP057620	AIY32209.1			univ_PolA.191					21805218	QNI21698.1			4738318	AEA73010.1
6588488	51374	tree00077	PolA	Backyardiganvirus	MH230877	AWN02472.1			univ_PolA.191					21805238	QNI21543.1			4738438	AEC53088.1
5460298	51373	tree00077	PolA	Backyardiganvirus	KX817174	APC44134.1			univ_PolA.191					21805258	QNI21919.1			4738698	AEN94277.1
8453308	51263	tree00077	PolA	Backyardiganvirus	MK359340	QAY10567.1			univ_PolA.191					21805298	QNH72038.1			4738898	AAR90916.1,AAR90917.1
5434268	51369	tree00077	PolA	Backyardiganvirus	JF792674	AEF57384.1			univ_PolA.191					21805358	BCK59831.1,BCK59833.1			4738998	ADO97171.1
5463178	51365	tree00077	PolA	Backyardiganvirus	KY204249	APL99989.1			univ_PolA.191					21842268	QNJ49283.1			4739018	ADO99395.1
33782278	51375	tree00077	PolA	Backyardiganvirus	ON637771	URP22444.1			univ_PolA.191					21842288	QNJ49151.1			4739038	ADO98929.1
6298428	51365	tree00077	PolA	Backyardiganvirus	MH020249	AVP43052.1			univ_PolA.191					21842308	QNJ59109.1,QNJ59115.1			4739198	AEA86445.1
5460278	51372	tree00077	PolA	Backyardiganvirus	KX817175	APC44224.1			univ_PolA.191					21842428	QNJ56993.1			4740758	AET34341.1
4761618	51250	tree00077	PolA	Backyardiganvirus	KF954506,NC_023565	AHG24090.1			univ_PolA.191					21842508	QNJ57512.1			4740798	AEM91920.1
5463158	51366	tree00077	PolA	Backyardiganvirus	KY204248	APL99901.1			univ_PolA.191					21842528	QNJ57462.1			4741258	CCE26188.1,CCE26191.1,CCE26194.1
35410728	51662	tree00077	PolA	Backyardiganvirus	ON970565	UVK58799.1			univ_PolA.191					21842568	QNJ59544.1			4741398	BAL42297.1
20173178	51424	tree00077	PolA	Backyardiganvirus	MT490373	QKW95519.1			univ_PolA.191					21842588	QNJ59475.1			4742258	AEV89492.1,AEV89536.1
6589048	51376	tree00077	PolA	Backyardiganvirus	MH155875	AWN05725.1			univ_PolA.191					21842608	QNJ59404.1			4742718	AFB83315.1
5461238	51386	tree00077	PolA	Backyardiganvirus	KY083063	APD17739.1			univ_PolA.191					21842648	QNJ59686.1			4742818	AFH27088.1
5463118	51372	tree00077	PolA	Backyardiganvirus	KY204246	APL99725.1			univ_PolA.191					21842668	QNJ59798.1			4742838	AFI55307.1,AFI55415.1
8213988	51393	tree00077	PolA	Backyardiganvirus	MK279902	AZS11930.1			univ_PolA.191					21842848	QNJ58175.1			4742938	AFH27143.1
5460178	51374	tree00077	PolA	Backyardiganvirus	KX808130	APC43453.1			univ_PolA.191					21842908	QNJ57659.1			4743018	AEX56108.1
5434348	51377	tree00077	PolA	Backyardiganvirus	JX307703	AFU20584.1			univ_PolA.191					21843278	QNJ56539.1			4743038	AFE86290.1
20091648	51373	tree00077	PolA	Backyardiganvirus	MT553346	QKO03140.1			univ_PolA.191					21843408	QNJ56200.1			4743598	AFC21707.1
5434248	51370	tree00077	PolA	Backyardiganvirus	KX458236	ANU78942.1			univ_PolA.191					21843568	QNJ55979.1			4744558	AEY69583.1
5434188	51370	tree00077	PolA	Backyardiganvirus	KU867906	AMS01421.1			univ_PolA.191					21843608	QNJ56117.1			4745028	AFR52412.1
6283368	51411	tree00077	PolA	Backyardiganvirus	MG962373	AVO25746.1			univ_PolA.191					21843638	QNJ56613.1			4745198	AFH20008.1
4767898	51378	tree00077	PolA	Backyardiganvirus	KJ510414,NC_024141	AHY27021.1			univ_PolA.191					21843668	QNJ55752.1			4745358	AFH27113.1
27514418	51370	tree00077	PolA	Backyardiganvirus	MZ355725	QWS69536.1			univ_PolA.191					21843708	QNJ56463.1			4745458	AFF27961.1
22410278	51378	tree00077	PolA	Backyardiganvirus	MT818417	QOC58385.1			univ_PolA.191					21843728	QNJ55832.1			4746318	AEN93804.1
15683818	51412	tree00077	PolA	Backyardiganvirus	MN728684	QGZ13655.1			univ_PolA.191					21882278	ANO57417.1			4746418	AEM00710.1
18264358	51393	tree00077	PolA	Backyardiganvirus	MT114158	QIQ62572.1			univ_PolA.191					22000988	QGJ85237.1			4746438	AER70285.1
8453748	51412	tree00077	PolA	Backyardiganvirus	MK359356	QAY13571.1			univ_PolA.191					22001008	QGJ85348.1			4747118	AFC22145.1
5461178	51381	tree00077	PolA	Backyardiganvirus	KY083058	APD17307.1			univ_PolA.191					22001028	QGJ85459.1			4747278	AFD03015.1,AFD03016.1
7025228	51369	tree00077	PolA	Backyardiganvirus	MH479909	AXH45438.1			univ_PolA.191					22001048	QGJ85525.1			4747378	AEW47837.1
5464988	51367	tree00077	PolA	Backyardiganvirus	KY471266	AQY55463.1			univ_PolA.191					22001068	QGJ85609.1			4747418	AFH19715.1
29529408	51333	tree00077	PolA	Backyardiganvirus	MZ747509	UAW08204.1			univ_PolA.191					22001088	QGJ85665.1			4747558	AFQ97116.1,AFQ97118.1,AFQ97120.1
22704218	51407	tree00077	PolA	Backyardiganvirus	MT889382	QOP65686.1			univ_PolA.191					22001108	QGJ85717.1			4747898	AFD02777.1
5434388	51384	tree00077	PolA	Backyardiganvirus	KF024733	AGT13317.1			univ_PolA.191					22001148	QGJ85809.1			4747938	AEW24361.1
5624638	51436	tree00077	PolA	Backyardiganvirus	HM152766	ADL71305.1			univ_PolA.191					22001168	QGJ85888.1			4747998	AFC22681.1
4760958	51236	tree00077	PolA	Backyardiganvirus	KF841475,NC_023562	AHG23570.1			univ_PolA.191					22001188	QGJ85985.1			4748038	AFF28103.1,AFF28108.1
5621648	51369	tree00077	PolA	Backyardiganvirus	KF841476	AHG23660.1			univ_PolA.191					22001208	QGJ86038.1			4748078	AEK12310.1
5446708	51813	tree00077		Backyardiganvirus	JN699015,NC_023745									22001228	QGJ86101.1			4748118	CCH63705.1,CCH63706.1,CCH63707.1,CCH63710.1,CCH63711.1
4761718	51797	tree00077	PolA	Backyardiganvirus	KF959563,NC_023577	AHG24178.1			univ_PolA.191					22001248	QGJ86160.1			4748478	AFQ96745.1,AFQ96772.1
7258108	51811	tree00077	PolA	Backyardiganvirus	MH651170	AXQ63139.1			univ_PolA.191					22001268	QGJ86221.1			4748638	CCD57741.1,CCD57743.1
11583508	51809	tree00077	PolA	Backyardiganvirus	MK878895	QDF16129.1			univ_PolA.191					22001288	QGJ86281.1			4748718	AFC22385.1
5605028	51809	tree00077	PolA	Backyardiganvirus	MF919496,NC_054795	ATN87965.1			univ_PolA.191					22001308	QGJ86343.1			4748898	AFA44373.1
23748818	51808	tree00077	PolA	Backyardiganvirus	MW291019	QPL14252.1			univ_PolA.191					22001328	QGJ86394.1			4749058	AFN39513.1,AFN39514.1
5447408	51500	tree00077		Backyardiganvirus	JX307702,NC_042339									22001348	QGJ86457.1			4749798	AFB17659.1
5461298	47079	tree00077	PolA	Backyardiganvirus	KY006473,NC_054796	APD21014.1			univ_PolA.191					22001368	QGJ86515.1			4750018	AGH31615.1
5475628	50283	tree00077	PolA	Kimonavirus	MF472895,NC_054793	ASZ75479.1			univ_PolA.191					22001388	QGJ86569.1			4750098	AGH26288.1
5846438	50864	tree00077		Microwolfvirus	JF704101,NC_042311									22001408	QGJ86681.1			4750358	CCI88629.1
30621778	50841	tree00077	PolA	Microwolfvirus	OK999978	UGL61769.1			univ_PolA.191					22001448	QNL31049.1			4750438	AFU64533.1
6298208	50841	tree00077	PolA	Microwolfvirus	MH020238	AVP41998.1			univ_PolA.191					22001508	QLF85774.1			4750558	AEX26520.1
7258328	50849	tree00077	PolA	Microwolfvirus	MH651179	AXQ64215.1			univ_PolA.191					22001528	QNL29761.1,QNL29762.1			4750598	AFX93484.1
5472628	50856	tree00077	PolA	Microwolfvirus	MF185732	ASR86237.1			univ_PolA.191					22001548	QNL31903.1			4750638	AGC34460.1
5436288	50839	tree00077	PolA	Microwolfvirus	KU984914	AMS01661.1			univ_PolA.191					22001568	QNL32101.1			4750758	AEO97030.1
6947708	50855	tree00077	PolA	Microwolfvirus	MH338240	AXC33774.1			univ_PolA.191					22001608	QNL29897.1			4750818	AGE60455.1
5472648	50841	tree00077	PolA	Microwolfvirus	MF185733	ASW31607.1			univ_PolA.191					22001668	QNL30177.1			4751098	AGG54191.1
6450568	50840	tree00077	PolA	Microwolfvirus	MH077583	AWD93405.1			univ_PolA.191					22001688	QNL30399.1			4751138	AFY98178.1
5458148	50841	tree00077	PolA	Microwolfvirus	KX664448	AOY12145.1			univ_PolA.191					22001768	QNL30902.1			4751198	BAM68869.1
8964128	50828	tree00077	PolA	Microwolfvirus	MK494096	QBP29425.1			univ_PolA.191					22001788	QNL30993.1			4751238	AGC34313.1
7026508	50843	tree00077	PolA	Microwolfvirus	MH576949	AXH65287.1			univ_PolA.191					22001808	QNL30083.1			4751298	AFZ77609.1
5622508	50841	tree00077	PolA	Microwolfvirus	KT359365	ALA11677.1			univ_PolA.191					22001828	QNL30312.1			4751698	AGH56853.1
12782898	50293	tree00077	PolA	Microwolfvirus	MN062718,NC_054760	QDP45347.1			univ_PolA.191					22001868	QNL29498.1			4751738	AFY98257.1
4754798	50679	tree00077	PolA	Microwolfvirus	KC661281,NC_021535	AGM61566.1			univ_PolA.191					22001888	QNL29336.1			4751878	AGG58188.1,AGG58190.1
7026348	50721	tree00077	PolA	Microwolfvirus	MH536825	AXH50417.1			univ_PolA.191					22001908	QNL31225.1			4752398	AGH31453.1
15454528	50849	tree00077	PolA	Microwolfvirus	MN497953	QGH73906.1			univ_PolA.191					22003668	QNM37866.1			4752438	AGH26893.1
15471918	50770	tree00077	PolA	Microwolfvirus	MN585969	QGJ87849.1			univ_PolA.191					22030848	QNN99857.1			4752458	AGH07266.1
4794048	50768	tree00077	PolA	Microwolfvirus	KM101119,NC_028757	AIK68998.1			univ_PolA.191					22030878	QNO00034.1			4752578	AFN69666.1,AFN69667.1
6539768	50854	tree00077	PolA	Microwolfvirus	KF279418,NC_029018	AIS74126.1			univ_PolA.191					22030918	QNO00205.1			4752718	AGH56214.1
4798348	50882	tree00077	PolA	Microwolfvirus	KM233454,NC_028798	AIM51098.1			univ_PolA.191					22030968	QNO00377.1			4753078	AGJ71448.1
5436328	50866	tree00077	PolA	Microwolfvirus	KX507362	ANU79292.1			univ_PolA.191					22031028	QNO00551.1			4753198	AGN33988.1
5622688	50797	tree00077	PolA	Microwolfvirus	KT381277	ALF01013.1			univ_PolA.191					22031068	QNO00724.1			4753258	AGN12003.1
8453328	50013	tree00077	PolA	Microwolfvirus	MK359341	QAY10655.1			univ_PolA.191					22031298	QNN97407.1			4753758	AGH26458.1
25035748	50876	tree00077	PolA	Microwolfvirus	MW507128	QRI45189.1			univ_PolA.191					22031338	QNO01499.1			4754138	AGM11379.1
5563238	50877	tree00077		Microwolfvirus	JF704098,NC_042310									22031458	QNO01792.1			4754718	AGM11944.1
15780048	50886	tree00077	PolA	Microwolfvirus	MN813699	QHB38314.1			univ_PolA.191					22031488	QNO01986.1			4755038	AGO48909.1
8214308	50886	tree00077	PolA	Microwolfvirus	MK279913	AZS12944.1			univ_PolA.191					22031518	QNO02144.1			4755478	AGI10603.1
29857958	50884	tree00077	PolA	Microwolfvirus	OK318959	UDG78818.1			univ_PolA.191					22031548	QNO02310.1			4755538	AGM11697.1
5460198	50883	tree00077	PolA	Microwolfvirus	KX808129	APC43365.1			univ_PolA.191					22031638	QNO02341.1			4755638	AFO71240.1,AFO71265.1
5449878	50884	tree00077	PolA	Microwolfvirus	KX458237	ANU79030.1			univ_PolA.191					22031658	QNO02629.1			4756738	AGY47742.1
6220328	50884	tree00077	PolA	Microwolfvirus	MG925341	AVJ49605.1			univ_PolA.191					22031678	QNO02761.1			4757978	BAN78433.1
6588828	50884	tree00077	PolA	Microwolfvirus	MH155864	AWN04771.1			univ_PolA.191					22031698	QNO02958.1			4758278	AGY47537.1
5436308	50892	tree00077	PolA	Microwolfvirus	KU985091	AMW63945.1			univ_PolA.191					22031738	QNO03124.1			4759778	AGB07090.1
15475178	50877	tree00077	PolA	Microwolfvirus	MN586048	QGJ95912.1			univ_PolA.191					22031828	QNO03147.1			4759838	AGX01746.1,AGX01958.1
5454078	50877	tree00077	PolA	Microwolfvirus	KU255188	ALY07760.1			univ_PolA.191					22034578	QNO03340.1			4759918	AHI60370.1,AHI60435.1
5436368	50877	tree00077	PolA	Microwolfvirus	KP027202	AJA43436.1			univ_PolA.191					22034618	QNO03519.1			4759998	AHJ10585.1
5436268	50877	tree00077	PolA	Microwolfvirus	KU578077	AMO43725.1			univ_PolA.191					22034638	QNO03775.1			4760418	BAN16864.1
10949048	50877	tree00077	PolA	Microwolfvirus	MK875800	QCW22780.1			univ_PolA.191					22034678	QNO03824.1			4760978	AHI60019.1
6114078	50878	tree00077	PolA	Microwolfvirus	MG757161	AVE00241.1			univ_PolA.191					22034698	QNO04011.1			4761558	AHI60946.1
6948328	50883	tree00077	PolA	Microwolfvirus	MH399776	AXC37671.1			univ_PolA.191					22034718	QNO04172.1			4761638	AHB79841.1
5436348	50963	tree00077	PolA	Microwolfvirus	JF704114	AEK07710.1			univ_PolA.191					22034738	QNO04385.1			4762298	AHB79789.1
22038898	50957	tree00077	PolA	Microwolfvirus	MT897907	QNO12774.1			univ_PolA.191					22034798	QNO04495.1			4762418	AHJ10731.1
8964748	50577	tree00077	PolA	Microwolfvirus	MK494128	QBP32343.1			univ_PolA.191					22034818	QNO04657.1			4762558	AHB81004.1
29529588	49799	tree00077	PolA	Microwolfvirus	MZ747514	UAW08703.1			univ_PolA.191					22034858	QNO04869.1			4763138	AHK61484.1
12438178	50574	tree00077	PolA	Microwolfvirus	MK967399	QDM57629.1			univ_PolA.191					22034878	QNO05034.1			4763478	AHY83249.1
22001608	50577	tree00077	PolA	Microwolfvirus	MT657331	QNL29897.1			univ_PolA.191					22034898	QNO05236.1			4763598	AHB80559.1
14656878	50575	tree00077	PolA	Microwolfvirus	MN284900	QFP95286.1			univ_PolA.191					22034918	QNO05397.1			4763938	ADD80963.1
7024928	50571	tree00077	PolA	Microwolfvirus	MH450119	AXH44095.1			univ_PolA.191					22034978	QNO05557.1			4765158	AHZ10879.1
7025028	50570	tree00077	PolA	Microwolfvirus	MH450124	AXH44503.1			univ_PolA.191					22034998	QNO05714.1			4765398	ADQ52734.1
6220608	50755	tree00077	PolA	Microwolfvirus	MG925355	AVJ50791.1			univ_PolA.191					22035038	QNO05881.1			4765418	ADD81070.1
8450708	50574	tree00077	PolA	Microwolfvirus	MK310140	QAY02974.1			univ_PolA.191					22035058	QNO05954.1			4765958	AHY25515.1
7025068	49756	tree00077	PolA	Microwolfvirus	MH450126	AXH44674.1			univ_PolA.191					22035078	QNO06111.1			4765998	AHN84517.1
6947908	48024	tree00077	PolA	Microwolfvirus	MH371121	AXC35154.1			univ_PolA.191					22035098	QNO06372.1			4766098	AHV83091.1
7025108	49412	tree00077	PolA	Microwolfvirus	MH450128	AXH44824.1			univ_PolA.191					22035118	QNO06533.1			4766138	AHV83014.1
7994868	49943	tree00077	PolA	Microwolfvirus	MK112543	AZF96817.1			univ_PolA.191					22035158	QNO06585.1			4766298	AIA65093.1
7026088	48545	tree00077	PolA	Microwolfvirus	MH536813	AXH49109.1			univ_PolA.191					22035178	QNO06810.1			4766358	AFY98417.1
7508848	48545	tree00077	PolA	Microwolfvirus	MH727554	AYB69970.1			univ_PolA.191					22035198	QNO07020.1			4766378	AFY98334.1
5624658	48491	tree00077	PolA	Microwolfvirus	HM755814,NC_042058	ADX30666.1			univ_PolA.191					22035238	QNO07130.1			4766978	AHX01158.1
5449858	49190	tree00077	PolA	Microwolfvirus	KM233455	AIM51188.1			univ_PolA.191					22035258	QNO07297.1			4767198	AFY98500.1
5469768	48596	tree00077	PolA	Microwolfvirus	KY965063,NC_054759	ASJ79559.1			univ_PolA.191					22035278	QNO07405.1			4767218	AFY98458.1
8236298	47343	tree00077	PolA	Microwolfvirus	MK284518	AZV00536.1			univ_PolA.191					22035338	QNO07618.1			4767238	AFY98377.1
8214008	48229	tree00077	PolA	Microwolfvirus	MK279903,NC_054761	AZS12017.1			univ_PolA.191					22035358	QNO07818.1			4767838	AHV82527.1
8454208	49750	tree00077	PolA	Microwolfvirus	MK433273	QAY17482.1			univ_PolA.191					22035378	QNO07850.1			4767998	AHV83170.1
29549368	50916	tree00077	PolA	Microwolfvirus	MZ681518	UAJ16555.1			univ_PolA.191					22035418	QNO07999.1			4768178	CDN96787.1
5458528	50899	tree00077	PolA	Microwolfvirus	KX670788	AOZ64819.1			univ_PolA.191					22035438	QNO08300.1			4768198	AFY98295.1
6539608	50913	tree00077	PolA	Microwolfvirus	AY129332,NC_004682	AAN01798.1			univ_PolA.191					22035458	QNO08467.1			4768618	AHV83251.1
5472548	50898	tree00077	PolA	Microwolfvirus	MF185729	ASM62465.1			univ_PolA.191					22035478	QNO08540.1			4768858	AFY98216.1
5623578	50897	tree00077	PolA	Microwolfvirus	KX523125	ANU79381.1			univ_PolA.191					22035518	QNO08682.1			4769978	AHZ60263.1,AHZ60278.1
5450078	50989	tree00077	PolA	Microwolfvirus	KP017311	AJA41831.1			univ_PolA.191					22035538	QNO08916.1			4770018	AFO10334.1
5621368	50891	tree00077	PolA	Microwolfvirus	KC661272	AGK87246.1			univ_PolA.191					22035578	QNO09117.1			4770118	AFO10572.1
12154508	50891	tree00077	PolA	Microwolfvirus	MN096368	QDK02502.1			univ_PolA.191					22035598	QNO09201.1			4770798	AIM50635.1
5450058	49267	tree00077	PolA	Microwolfvirus	KP017310	AJA41922.1			univ_PolA.191					22035618	QNO09443.1			4770898	AIK68427.1
15472218	48850	tree00077	PolA	Microwolfvirus	MN585984	QGJ89277.1			univ_PolA.191					22035658	QNO09555.1			4771158	AHV82757.1
7025808	48504	tree00077	PolA	Microwolfvirus	MH513975	AXH47942.1			univ_PolA.191					22035698	QNO09772.1			4771758	CEO90630.1
12782498	50143	tree00077	PolA	Veracruzvirus	MN062706	QDP44325.1			univ_PolA.191					22035738	QNO09880.1			4771898	AIT14500.1
5445648	50364	tree00077		Veracruzvirus	JF957058,NC_042328									22035758	QNO10009.1			4772378	AGS81160.1
5471688	50053	tree00077	PolA	Veracruzvirus	MF373840	ASW31303.1			univ_PolA.191					22035778	QNO10147.1			4772578	AFO10819.1
27661868	49605	tree00077	PolA	Veracruzvirus	MW712718	QWY79586.1			univ_PolA.191					22035798	QNO10423.1			4772598	AIB07068.1
6332128	50084	tree00077	PolA	Veracruzvirus	MH047632	AVR57031.1			univ_PolA.191					22035818	QNN97222.1			4774438	AHK11762.1
6332158	50006	tree00077	PolA	Veracruzvirus	MH047633,NC_054773	AVR57120.1			univ_PolA.191					22035858	QNN99791.1			4774478	AFF27951.1
5464868	49156	tree00077	PolA	Veracruzvirus	KY464936	AQT28446.1			univ_PolA.191					22035898	QNO11440.1			4775438	AIS73369.1
6375048	50413	tree00077	PolA	Veracruzvirus	MH051259	AVR77457.1			univ_PolA.191					22035958	QNO11395.1			4778638	AIX24050.1
5458108	50657	tree00077	PolA	Veracruzvirus	KX683423,NC_054772	AOT25488.1			univ_PolA.191					22036028	QNO13132.1			4778658	AIX45061.1
15475478	49968	tree00077	PolA	Veracruzvirus	MN586063	QGJ97326.1			univ_PolA.191					22038138	QNO11603.1			4778678	AIX24498.1
4766038	50101	tree00077	PolA	Veracruzvirus	KJ510415,NC_024148	AHY27109.1			univ_PolA.191					22038158	QNO11679.1			4778698	AIX39870.1
19360308	47895	tree00077	PolA	Veracruzvirus	MT310879,NC_054771	QJD52097.1			univ_PolA.191					22038178	QNO11754.1			4778718	AIX21781.1,AIX21784.1
4753238	45942	tree00077	PolA	Veracruzvirus	KC172839,NC_021533	AGI61724.1			univ_PolA.191					22038198	QNO11827.1			4778738	AIK67975.1
5484828	47780	tree00077	PolA	Veracruzvirus	JF704111,NC_042036	AEK07410.1			univ_PolA.191					22038238	QNO11902.1			4779158	AJQ21002.1
19360288	46535	tree00077	PolA	Veracruzvirus	MT310878	QJD52020.1			univ_PolA.191					22038258	QNO11976.1			4779378	AIX39455.1
19360328	45969	tree00077	PolA	Veracruzvirus	MT310880	QJD52179.1			univ_PolA.191					22038298	QNN97704.1			4779458	AIX26857.1
19360348	45969	tree00077	PolA	Veracruzvirus	MT310881	QJD52259.1			univ_PolA.191					22038318	QNN97839.1			4779678	AGR47663.1
6113138	45961	tree00077	PolA	Veracruzvirus	AP018485	BBC53763.1			univ_PolA.191					22038438	QNN98058.1			4779938	AGC35889.1
6298408	50080	tree00077	PolA	Veracruzvirus	MH020248	AVP42961.1			univ_PolA.191					22038778	QNO12700.1			4780058	AGC35192.1
6114538	50042	tree00077	PolA	Veracruzvirus	MG812492	AUX82340.1			univ_PolA.191					22038798	QNO12073.1			4780338	AIX13145.1
5449958	50066	tree00077	PolA	Veracruzvirus	KM592966	AIS73717.1			univ_PolA.191					22038818	QNO12173.1			4780478	AIX12020.1
5458168	50066	tree00077	PolA	Veracruzvirus	KX670828	AOT24193.1			univ_PolA.191					22038838	QNO12273.1			4780518	AHK10901.1
8236608	50078	tree00077	PolA	Veracruzvirus	MK284519	AZV00609.1			univ_PolA.191					22038898	QNO12774.1			4780718	BAQ02806.1
7785298	50075	tree00077	PolA	Veracruzvirus	MH976517	AYR03423.1			univ_PolA.191					22038918	QNO12981.1			4780738	AFU63991.1
8722858	50062	tree00077	PolA	Veracruzvirus	MK524496,NC_054770	QBI96928.1			univ_PolA.191					22038958	QNO13077.1			4780818	AIM50857.1
12782688	50077	tree00077	PolA	Veracruzvirus	MN062712	QDP44910.1			univ_PolA.191					22039018	QNN97252.1			4780958	CCI88942.1
6812378	50061	tree00077	PolA	Veracruzvirus	MH316563	AWY03575.1			univ_PolA.191					22039038	QNN97301.1			4781018	AGR45996.1
5458208	50087	tree00077	PolA	Veracruzvirus	KX640831	AOT25546.1			univ_PolA.191					22039058	QNN97360.1			4781118	AIM50905.1
5452218	50081	tree00077	PolA	Veracruzvirus	KT326767	ALA11846.1			univ_PolA.191					22039158	QNO01296.1			4781178	AEP83851.1,AEP83877.1
8964728	50079	tree00077	PolA	Veracruzvirus	MK494127	QBP32253.1			univ_PolA.191					22205478	QNR52052.1			4781418	AHJ86895.1
35414068	47074	tree00077	PolA	Veracruzvirus	ON970623	UVK64096.1			univ_PolA.191					22205518	QNR52560.1			4781718	AIA80097.1
5447428	50645	tree00077		Fromanvirus	JX307704,NC_042340									22205658	QNR52630.1			4783698	CBJ94321.1
15779468	50836	tree00077	PolA	Fromanvirus	MN807247	QHB41226.1			univ_PolA.191					22205698	QNR52190.1			4783938	CBJ93924.1
5477208	50072	tree00077	PolA	Fromanvirus	MF773750	ATE84786.1			univ_PolA.191					22205718	QNR53901.1			4783958	BAI83058.1
5447628	51235	tree00077		Fromanvirus	JX411619,NC_042341									22323868	QIW86469.1			4784018	ADD71728.1
8964668	51236	tree00077	PolA	Fromanvirus	MK494124	QBP31993.1			univ_PolA.191					22409178	QJA17795.1			4789308	AEJ90226.2,AFL47504.1
29540988	50926	tree00077	PolA	Fromanvirus	MZ322017	QXN73883.1			univ_PolA.191					22409438	QOC56102.1			4789348	AGN30132.1
15474748	51094	tree00077	PolA	Fromanvirus	MN586038	QGJ94720.1			univ_PolA.191					22409518	QOC55741.1			4791468	CUL03479.1
5470768	51094	tree00077	PolA	Fromanvirus	JQ512844,NC_041982	AFF28375.1			univ_PolA.191					22409558	QOC55805.1			4792428	AKE44858.1
29546108	49890	tree00077	PolA	Fromanvirus	MZ622159	QZD97026.1			univ_PolA.191					22409738	QOC56831.1			4792748	BAQ22701.1
34241098	50089	tree00077	PolA	Fromanvirus	ON337196	USL89175.1			univ_PolA.191					22409778	QOC57397.1			4792928	AKY01896.1
27514398	49899	tree00077	PolA	Fromanvirus	MZ355723	QWS69326.1			univ_PolA.191					22409898	QOC57630.1			4793168	AJK27640.1
4752938	49894	tree00077	PolA	Fromanvirus	KC661279,NC_021307	AGK87974.1			univ_PolA.191					22409938	QOC57685.1			4793608	AKA61906.1
6282668	49894	tree00077	PolA	Fromanvirus	MH001459	AVO22442.1			univ_PolA.191					22409958	QOC57735.1			4793868	BAS04795.1,BAS04981.2
4777618	44716	tree00077	PolA	Fromanvirus	KM101120,NC_026591	AIK69081.1			univ_PolA.191					22409978	QOC57787.1			4794108	AKU42705.1
20406878	47881	tree00077	PolA	Fromanvirus	MT522002	QLF84442.1			univ_PolA.191					22409998	QOC57836.1			4794148	AKF13301.1
4759898	46739	tree00077	PolA	Fromanvirus	KJ156985,NC_023609	AHJ88703.1			univ_PolA.191					22410098	QOC59492.1			4794468	CUL01282.1
5475768	50514		PolA	Myradeevirus	MF141539,NC_054791	ASR77148.1			univ_PolA.191					22410158	QOC59387.1			4794528	AKI28732.1
4752958	52617	tree00078	PolA	Timshelvirus	KC661275,NC_021308	AGK87520.1			univ_PolA.191					22410198	QOC58613.1			4794588	AJT61019.1
20091628	53254	tree00078	PolA	Timshelvirus	MT553337,NC_054789	QKO02437.1			univ_PolA.191					22410278	QOC58385.1			4794608	AJT60517.1
5470788	53278	tree00078	PolA	Timshelvirus	JF957060,NC_041983	AEJ92390.1			univ_PolA.191					22410378	QOC54948.1			4794968	AEH03474.1,AEH03509.1
4796988	52927	tree00078	PolA	Sheenvirus	KP273225,NC_028914	AJD82462.1			univ_PolA.191					22410398	QOC54841.1			4795068	ALO80892.1
6458568	50013	tree00078	PolA	Timshelvirus	MG793454,NC_054788	AUV62002.1			univ_PolA.191					22410418	QKE60832.1			4795128	CUL01110.1
6113158	51509	tree00078	PolA	Sagamiharavirus	AP018486,NC_054792	BBC53840.1			univ_PolA.191					22448668	APD19136.1			4795708	CUL02461.1
14373768	51546		PolA	Fromanvirus	MN224566	QFG08011.1			univ_PolA.191					22448708	QGZ13743.1			4795788	AKR16002.1
29548368	53198	tree00079	PolA	Turbidovirus	MZ820090	QZE10945.1			univ_PolA.191					22467048	QOE32087.1			4795868	AKA60896.1
6515548	53225	tree00079	PolA	Turbidovirus	MH077576	AWH13563.1			univ_PolA.191					22467068	QOE32143.1			4795888	BAQ02531.1,BAQ02707.2
4764478	53169	tree00079	PolA	Turbidovirus	JN408460,NC_023707	AEL17822.1			univ_PolA.191					22531078	QOI69779.1			4795908	AIR93483.1
8722688	53167	tree00079	PolA	Turbidovirus	MK524491	QBI96548.1			univ_PolA.191					22531118	QOI69684.1			4795968	AFQ22564.1,AFQ22565.1
7531638	53153	tree00079	PolA	Turbidovirus	MH825704	AYD86594.1			univ_PolA.191					22531218	QOI68094.1			4796288	AHY25014.1
6269458	53163	tree00079	PolA	Turbidovirus	KX619650	AOT27771.1			univ_PolA.191					22531278	QOI68540.1			4796328	AIA65047.1
29546308	53305	tree00079	PolA	Turbidovirus	MZ622171	QZD98225.1			univ_PolA.191					22531298	QOI68590.1			4796448	AIZ02104.1
26546798	53311	tree00079	PolA	Turbidovirus	MW924643	QUE25721.1			univ_PolA.191					22531418	QOI66960.1			4796588	AKA61069.1
27514378	53239	tree00079	PolA	Turbidovirus	MZ355728	QWS69775.1			univ_PolA.191					22531438	QOI67027.1			4797168	AIZ02394.1
4796468	52967	tree00079	PolA	Turbidovirus	KM677210,NC_028877	AIW02939.1			univ_PolA.191					22531478	QOI67360.1			4797248	AKJ71387.1
8236358	53377	tree00079	PolA	Turbidovirus	MK284522,NC_054813	AZV00839.1			univ_PolA.191					22531518	QOI67095.1			4797308	AKA60983.1
15473958	49937	tree00079	PolA	Turbidovirus	MN585998,NC_054807	QGJ90568.1			univ_PolA.191					22531538	QOI67236.1			4797728	AJD81865.1
20239998	53348	tree00079	PolA	Turbidovirus	MT498060	QKY80109.1			univ_PolA.191					22543618	CAA7332727.1			4797908	AIZ01836.1
7257428	53348	tree00079	PolA	Turbidovirus	MH697591	AXQ52970.1			univ_PolA.191					22563138	QJD49431.1			4798088	ALH46472.1
20406478	53399	tree00079	PolA	Turbidovirus	MT498066,NC_054810	QLF82790.1			univ_PolA.191					22703118	QOP65301.1			4798128	ALF01997.1
5449978	53395	tree00079	PolA	Turbidovirus	KM463009	AIS73806.1			univ_PolA.191					22703278	QOP65098.1			4798428	ALH23574.1
6947588	53256	tree00079	PolA	Turbidovirus	MH338234	AXC33258.1			univ_PolA.191					22703358	QOP64342.1			4798508	AIZ02685.1
6539788	53184	tree00079	PolA	Turbidovirus	KM591906,NC_029043	AIT13518.1			univ_PolA.191					22703478	QOP65171.1			4798688	AKJ73627.1,AKJ73628.1
5605588	53051	tree00079	PolA	Turbidovirus	MF919531	ATN91889.1			univ_PolA.191					22703538	QOP64417.1			4799448	AKU43045.1
14375138	53235	tree00079	PolA	Turbidovirus	MN234203	QFG11845.1			univ_PolA.191					22703818	QOP64870.1			4799548	ALA45463.1
4812268	53935	tree00079	PolA	Turbidovirus	KU985093,NC_031263	AMW64124.1			univ_PolA.191					22703868	QOP66358.1			4800088	AKO61303.1
5454818	53932	tree00079	PolA	Turbidovirus	KU985095	AMW64303.1			univ_PolA.191					22703908	QOP66633.1			4807428	BAU39968.1
20240058	53946	tree00079	PolA	Turbidovirus	MT498041	QKY78837.1			univ_PolA.191					22703968	QOP64277.1			4807888	ANN86748.1
25905218	52704	tree00079	PolA	Turbidovirus	MW601216	QTF81466.1			univ_PolA.191					22704018	QOP65234.1			4807968	ANZ50211.1,ANZ50237.1
5475608	53366	tree00079	PolA	Turbidovirus	MF472896,NC_054812	ASZ75386.1			univ_PolA.191					22704038	QOP66096.1			4807988	ANZ48595.1,ANZ48622.1
12438028	53040	tree00079	PolA	Turbidovirus	MK967395	QDM57246.1			univ_PolA.191					22704118	QOP65909.1			4808128	AKJ73156.1
5605648	53043	tree00079	PolA	Turbidovirus	MF919538	ATN92240.1			univ_PolA.191					22704218	QOP65686.1			4808168	AMS01216.1,AMS01236.1
4794008	53042	tree00079	PolA	Turbidovirus	KJ959632,NC_028852	AIT13361.1			univ_PolA.191					22704238	QOP66431.1			4808508	ANT41000.1
5458028	53111	tree00079	PolA	Turbidovirus	KX683875	AOZ63987.1			univ_PolA.191					22704378	QOP64613.1			4808568	ANA50082.1
5454158	52920	tree00079	PolA	Turbidovirus	KU297783	AMB18534.1			univ_PolA.191					22704518	QOP65600.1			4808648	ANZ49380.1,ANZ49409.1
7528958	52858	tree00079	PolA	Turbidovirus	MH825701	AYD86319.1			univ_PolA.191					22809898	AGD81054.1,AGD81056.1			4808888	ANS05923.1
29540868	52760	tree00079	PolA	Turbidovirus	MZ322019	QXN74073.1			univ_PolA.191					22827688	QOR58329.1			4808908	ANM46398.1
7993788	53001	tree00079	PolA	Turbidovirus	MK061408,NC_054808	AZF93429.1			univ_PolA.191					22827828	QOR58995.1			4809048	AND74882.1
31401238	52722	tree00079	PolA	Turbidovirus	OM203159	UJD20973.1			univ_PolA.191					22827868	QOR59164.1			4809188	AOK82453.1
4798368	52647	tree00079	PolA	Turbidovirus	KM197169,NC_028794	AIK67760.1			univ_PolA.191					22827888	QOR59318.1			4809288	ANZ48322.1,ANZ48349.1
5476608	52719	tree00079	PolA	Turbidovirus	MF668269	ASZ72835.1			univ_PolA.191					22827908	QOR59379.1,QOR59381.1			4809308	ANZ48871.1,ANZ48896.1
15472198	53044	tree00079	PolA	Turbidovirus	MN585983	QGJ89183.1			univ_PolA.191					22827928	QOR59498.1			4809368	AIT13810.1
5604928	53545	tree00079	PolA	Turbidovirus	MF919490,NC_054805	ATN87044.1			univ_PolA.191					22827948	QOR59552.1			4809568	ANT40482.1
5605128	52850	tree00079	PolA	Turbidovirus	MF919500	ATN88398.1			univ_PolA.191					22827968	QOR59681.1			4809668	ANN87255.1
5459498	52917	tree00079	PolA	Turbidovirus	KX576639	AOQ28161.1			univ_PolA.191					22828368	QOR56109.1			4809968	ANZ49116.1,ANZ49143.1
15472158	52732	tree00079	PolA	Turbidovirus	MN585981	QGJ88994.1			univ_PolA.191					22828428	QOR55973.1			4809988	ANT41212.1
6374908	52618	tree00079	PolA	Turbidovirus	MH051252,NC_054809	AVR76814.1			univ_PolA.191					22828448	QOR56035.1			4810128	AKJ72808.1
5469728	53085	tree00079	PolA	Turbidovirus	KY965065,NC_054811	ASJ79740.1			univ_PolA.191					22927628	QOV06105.1			4810288	ANA49394.1
11928038	53136	tree00079	PolA	Turbidovirus	MK919472,NC_054806	QDH47859.1			univ_PolA.191					22927688	QOV05902.1			4810328	ANN86941.1
4759978	53159	tree00079	PolA	Turbidovirus	KF981601,NC_023553	AHG24265.1			univ_PolA.191					22927708	QOV06423.1			4810388	ANH49989.1
19359988	53261	tree00079	PolA	Turbidovirus	MT310858	QJD50250.1			univ_PolA.191					22927728	QOV06471.1			4810528	ANN87475.1
29541448	52519	tree00079	PolA	Turbidovirus	MZ209305	QXO13322.1			univ_PolA.191					22927748	QOV06490.1			4811268	AMO43170.1
6236948	49823	tree00079	PolA	Fromanvirus	AP018479	BBC43865.1			univ_PolA.191					22927768	QOV06554.1			4811348	AMO42958.1
4761578	53124	tree00079	PolA	Fromanvirus	KJ410132,NC_023597	AHJ86498.1			univ_PolA.191					22927788	QOV06601.1			4811808	AKG94462.1
4750138	53028	tree00079	PolA	Fromanvirus	JX899358,NC_020876	AFV51171.1			univ_PolA.191					22927808	QOV06670.1			4812708	AMS02834.1
21842428	52965	tree00079	PolA	Fromanvirus	MT658804	QNJ56993.1			univ_PolA.191					22927828	QOV06699.1			4814108	ANB40466.1
36349888	52659	tree00079	PolA	Fromanvirus	OP297537	UXE04037.1			univ_PolA.191					22927848	QOV06734.1			4814128	AOV61413.1
4759938	52963	tree00079	PolA	Fromanvirus	KJ410134,NC_023606	AHJ86657.1			univ_PolA.191					22927868	QOV06828.1			4814168	AOV60744.1
4793288	53141	tree00079	PolA	Fromanvirus	KT588442,NC_028744	ALF02188.1			univ_PolA.191					22927888	QOV06868.1			4814228	AOV62101.1
11589438	52009	tree00079	PolA	Fromanvirus	MK801735	QDF18440.1			univ_PolA.191					22927908	QOV06888.1			4814308	AOV61852.1
15452358	51881	tree00079	PolA	Fromanvirus	MN369748	QGH78737.1			univ_PolA.191					22927928	QOV06950.1			4814348	AOV59156.1
5471948	51008	tree00079	PolA	Fromanvirus	MF324899	ASW31389.1			univ_PolA.191					22927948	QOV06997.1			4814408	ANB40897.1
5472468	50400	tree00079	PolA	Fromanvirus	MF185727	ASR86150.1			univ_PolA.191					22927968	QOV07072.1			4814448	AND75721.1
4757318	53253	tree00079	PolA	Fromanvirus	KF024721,NC_022087	AGS82727.1			univ_PolA.191					22927988	QOV07096.1			4814468	ANB40310.1
4811928	53486	tree00079	PolA	Fromanvirus	KU761558,NC_031256	AMS00942.1			univ_PolA.191					22928028	QOV07210.1			4814608	ANB40390.1
4771818	53332	tree00079	PolA	Fromanvirus	GU339467,NC_025444	ADB93739.1			univ_PolA.191					22928048	QOV07286.1			4814628	ANH51450.1
5473248	52991	tree00079	PolA	Fromanvirus	MF140403	ASR86497.1			univ_PolA.191					22928068	QOV07317.1			4814708	AND75992.1
4811488	52561	tree00079	PolA	Fromanvirus	KU761559,NC_031277	AMS01036.1			univ_PolA.191					22928088	QOV07366.1			4814728	AOV61629.1
4762858	53526	tree00079	PolA	Fromanvirus	JN408461,NC_023731	AEL17915.1			univ_PolA.191					22928108	QOV07405.1			4814888	ANN85872.1
5458898	53330	tree00079	PolA	Fromanvirus	KX641263	AOT24964.1			univ_PolA.191					22928128	QOV07498.1			4859348	AKU44342.1
7531838	52944	tree00079	PolA	Fromanvirus	MH825709	AYD87072.1			univ_PolA.191					22928158	QOV07524.1			4859368	AIW03893.1
19360268	52608	tree00079	PolA	Fromanvirus	MT310877	QJD51927.1			univ_PolA.191					22928188	QOV07595.1			4859408	AIT74416.1
19360448	51037	tree00079	PolA	Fromanvirus	MT310886	QJD52695.1			univ_PolA.191					22928208	QOV07625.1			4859448	AKU43694.1
9748208	52907	tree00079	PolA	Fromanvirus	MK814748	QCG76898.1			univ_PolA.191					22928228	QOV07665.1			4859468	ALF01731.1
15471898	49006	tree00079	PolA	Fromanvirus	MN585968	QGJ87771.1			univ_PolA.191					22928268	QOV07727.1			4859608	AIT75508.1
15474048	52181	tree00079	PolA	Fromanvirus	MN586002	QGJ90944.1			univ_PolA.191					22928288	QOV07759.1,QOV07776.1			4859788	AIT72783.1
12782618	52441	tree00079	PolA	Fromanvirus	MN062708	QDP44627.1			univ_PolA.191					22928328	QOV07826.1			5115788	AOV59621.1
7025528	52668	tree00079	PolA	Fromanvirus	MH509441	AXH46785.1			univ_PolA.191					22990818	QOV06347.1			5154108	AGH06845.1
19360388	49127	tree00079	PolA	Fromanvirus	MT310883	QJD52430.1			univ_PolA.191					23217538	QPB09058.1			5325918	AIX14975.1
14374148	49127	tree00079	PolA	Fromanvirus	MN234169	QFG08810.1			univ_PolA.191					23217598	QPB09795.1			5325938	AIX14756.1
6236988	49136	tree00079	PolA	Fromanvirus	AP018480	BBC44172.1			univ_PolA.191					23217618	QPB09720.1			5337458	AON97678.1
27727708	49127	tree00079	PolA	Fromanvirus	AF022214,NC_001900	AAC18485.1			univ_PolA.191					23217678	QPB09573.1			5337478	AON97892.1
26546758	49127	tree00079	PolA	Fromanvirus	MW924646	QUE26000.1			univ_PolA.191					23217698	QPB07331.1			5337498	AON98106.1
4755438	46639	tree00079	PolA	Fromanvirus	KC787105,NC_021338	AGK86003.1			univ_PolA.191					23217778	QPB11466.1			5337518	AON98321.1
6919468	47198	tree00079	PolA	Fromanvirus	KC787102	AGK85808.1			univ_PolA.191					23217798	QPB11427.1			5337558	AON98536.1
36353638	52781	tree00079	PolA	Fromanvirus	OP297553	UXE05463.1			univ_PolA.191					23217818	QPB11269.1			5337578	AON98752.1
5460578	52785	tree00079	PolA	Fromanvirus	KX897981	APC46165.1			univ_PolA.191					23217858	QPB11925.1			5337608	AON98966.1
8963968	52724	tree00079	PolA	Fromanvirus	MK494087	QBP28705.1			univ_PolA.191					23217918	QPB12112.1			5337668	AON99180.1
5457928	52753	tree00079	PolA	Fromanvirus	KX758538	APC43097.1			univ_PolA.191					23217998	QPB12553.1			5337718	AON99395.1
7026028	52876	tree00079	PolA	Fromanvirus	MH513985	AXH48909.1			univ_PolA.191					23268018	QNR53634.1			5337738	AON99609.1
5458858	52833	tree00079	PolA	Fromanvirus	KX574455	AOQ27879.1			univ_PolA.191					23268078	QNR53770.1			5337788	AON99822.1
4754038	51214	tree00079	PolA	Fromanvirus	KC787106,NC_021318	AGK86075.1			univ_PolA.191					23268108	QNR53560.1			5337838	AOO00037.1
19360408	51141	tree00079	PolA	Fromanvirus	MT310884	QJD52511.1			univ_PolA.191					23268138	QNR53438.1			5337878	AOO00251.1
19360428	51141	tree00079	PolA	Fromanvirus	MT310885	QJD52603.1			univ_PolA.191					23268168	QNR53144.1			5337928	AOO00465.1
19360248	51141	tree00079	PolA	Fromanvirus	MT310876	QJD51838.1			univ_PolA.191					23268198	QNR53008.1			5337958	AOO00678.1
6238868	51141	tree00079	PolA	Fromanvirus	AP018476	BBC43604.1			univ_PolA.191					23268398	QOI69581.1			5337998	AOO00892.1
4796068	52088	tree00079	PolA	Fromanvirus	KT381276,NC_028932	ALF00912.1			univ_PolA.191					23269278	QOC57228.1			5338018	AOO01106.1
6298188	52967	tree00079	PolA	Fromanvirus	MH020237	AVP41889.1			univ_PolA.191					23319748	APU03048.1			5338078	AOO01320.1
4695498	52297	tree00079	PolA	Fromanvirus	Z18946,NC_001335	CAA79420.1			univ_PolA.191					23320588	APW79766.1			5338118	AOO01534.1
4743698	52474	tree00079	PolA	Fromanvirus	JF946695,NC_017973	AFI24952.1			univ_PolA.191					23362088	QGH74862.1			5338158	AOO01748.1
5605628	52350	tree00079	PolA	Fromanvirus	MF919536	ATN92172.1			univ_PolA.191					23362108	QGH74776.1			5338178	AOO01962.1
5469408	48502	tree00079	PolA	Fromanvirus	KY798216	ARQ94594.1			univ_PolA.191					23362128	QGH74636.1			5338218	AOO02176.1
5475688	50263	tree00079	PolA	Fromanvirus	MF472893	ASZ75209.1			univ_PolA.191					23390828	QLF88015.1			5338238	AOO02389.1
4756178	52519	tree00079	PolA	Fromanvirus	KF416344,NC_022058	AGT14295.1			univ_PolA.191					23390848	QLF88053.1			5338268	AOO02817.1
6109018	52874	tree00079	PolA	Fromanvirus	MG099947	ATW60174.1			univ_PolA.191					23390868	QLF88186.1			5338338	AOO03031.1
4718098	52047	tree00079	PolA	Fromanvirus	DQ398043,NC_008203	ABE67366.1			univ_PolA.191					23390888	QLF88199.1			5338378	AOO03245.1
15473798	52772	tree00079	PolA	Fromanvirus	MN585989	QGJ89744.1			univ_PolA.191					23390928	QLF88337.1			5338398	AOO03459.1
5448698	52807	tree00079	PolA	Fromanvirus	KF017927	AGR46459.1			univ_PolA.191					23390948	QLF88368.1			5338418	AOO03673.1
15683678	53598	tree00079	PolA	Pukovnikvirus	MN703408,NC_054815	QGZ16846.1			univ_PolA.191					23390968	QLF88404.1			5338488	AOO03887.1
4812228	52129	tree00079	PolA	Pukovnikvirus	KU568494,NC_031279	AMO44011.1			univ_PolA.191					23391008	QLF88477.1			5338558	AOO04101.1
8212918	53467	tree00079	PolA	Pukovnikvirus	MK279857,NC_054814	AZS08246.1			univ_PolA.191					23391028	QLF88530.1			5338578	AOO04315.1
5457908	52462	tree00079	PolA	Pukovnikvirus	KX758539	APC43193.1			univ_PolA.191					23391048	QLF88585.1			5338598	AOO04529.1
4724438	52892	tree00079	PolA	Pukovnikvirus	EU744250,NC_011023	ACE79969.1			univ_PolA.191					23391108	QOC67701.1			5338638	AOO04742.1
14657018	53035	tree00079	PolA	Pukovnikvirus	MN284903	QFP95526.1			univ_PolA.191					23391168	QOC55389.1			5338718	AOO04956.1
4762378	53396	tree00079	PolA	Santafevirus	KJ192196,NC_023607	AHJ86410.1			univ_PolA.191					23460668	BCN33338.1,BCN33340.1			5338738	AOO05170.1
31401308	53048	tree00079	PolA	Refugevirus	OM203158	UJD20880.1			univ_PolA.191					23460688	BCN33542.1,BCN33544.1			5338778	AOO05384.1
8964448	53594	tree00079	PolA	Refugevirus	MK494113,NC_054786	QBP31063.1			univ_PolA.191					23460708	BCN33134.1,BCN33136.1			5338828	AOO05598.1
5460038	53432	tree00079	PolA	Refugevirus	KX657793,NC_054785	AOZ61282.1			univ_PolA.191					23486478	QPI15945.1			5338878	AOO05812.1
7026008	53420	tree00079	PolA	Pharaohvirus	MH513984,NC_054787	AXH48816.1			univ_PolA.191					23486498	QOC54216.1			5338918	AOO06026.1
8724038	50346	tree00079	PolA	Pharaohvirus	MK524530,NC_054784	QBJ00228.1			univ_PolA.191					23486518	QOC54262.1			5338938	AOO06239.1
15472098	53220	tree00079	PolA	Fromanvirus	MN585978	QGJ88696.1			univ_PolA.191					23486538	QOC54308.1			5338958	AOO06453.1
4797588	53219	tree00079	PolA	Fromanvirus	KT285706,NC_028965	ALA07856.1			univ_PolA.191					23486558	QOC54354.1			5339038	AOO06667.1
6199558	53219	tree00079	PolA	Fromanvirus	MG872840	AVI04191.1			univ_PolA.191					23486578	QOC54403.1			5339078	AOO06881.1
5454418	53425	tree00079	PolA	Fromanvirus	KU716095	AMO43913.1			univ_PolA.191					23486598	QOC54450.1			5339098	AOO07095.1
5458488	53426	tree00079	PolA	Fromanvirus	KX585252	AOQ29001.1			univ_PolA.191					23486618	QOI66737.1			5339118	AOO07309.1
5484128	51339	tree00079		Fromanvirus	JF704110,NC_042314									23486658	QPI14150.1,QPI14153.1			5339158	AOO07523.1
5458128	53300	tree00079	PolA	Fromanvirus	KX664447	AOY12063.1			univ_PolA.191					23486678	QPI14299.1			5339198	AOO07738.1
11589318	53300	tree00079	PolA	Fromanvirus	MK977713	QDF20148.1			univ_PolA.191					23486718	QPI14556.1,QPI14558.1			5339258	AOO07954.1
15452098	50480	tree00079	PolA	Fromanvirus	MN369763	QGH80512.1			univ_PolA.191					23486738	QPI14976.1			5339278	AOO08169.1
8722648	50799	tree00079	PolA	Fromanvirus	MK524489	QBI96362.1			univ_PolA.191					23486758	QPI15164.1			5339298	AOO08383.1
6221028	53355	tree00079	PolA	Fromanvirus	MG872842	AVI04363.1			univ_PolA.191					23486798	QPI15595.1			5339318	AOO08598.1
4811968	53411	tree00079	PolA	Fromanvirus	KU613353,NC_031238	AMO43813.1			univ_PolA.191					23486818	QPI15744.1,QPI15746.1			5339338	AOO08813.1
35326838	52923	tree00079	PolA	Fromanvirus	ON724016	UVF60908.1			univ_PolA.191					23486858	QPI15970.1			5339388	AOO09027.1
7993808	53014	tree00079	PolA	Fromanvirus	MK061409	AZF93522.1			univ_PolA.191					23486878	QPI13699.1			5339458	AOO09242.1
5458088	52911	tree00079	PolA	Fromanvirus	KX685355	AOT26163.1			univ_PolA.191					23486938	QPI13040.1			5339478	AOO09456.1
6199408	52953	tree00079	PolA	Fromanvirus	MG872835	AVI03754.1			univ_PolA.191					23486958	QPI13194.1			5339498	AOO09670.1
5446588	52946	tree00079	PolA	Fromanvirus	KU716094	AMS00845.1			univ_PolA.191					23486978	QPI13653.1			5339518	AOO09885.1
6947888	52949	tree00079	PolA	Fromanvirus	MH371122	AXC35056.1			univ_PolA.191					23518068	QPL11093.1			5339578	AOO10100.1
4762998	53177	tree00079	PolA	Fromanvirus	JN699005,NC_023716	AER48754.1			univ_PolA.191					23578098	QPL10993.1			5339618	AIX15402.1
14374978	53199	tree00079	PolA	Fromanvirus	MN234200	QFG11557.1			univ_PolA.191					23578118	QPL10891.1			5339638	AIX16266.1
14380898	53217	tree00079	PolA	Fromanvirus	MN234235	QFG14952.1			univ_PolA.191					23578158	QJT71050.1			5339658	AIX16451.1
15452318	53186	tree00079	PolA	Fromanvirus	MN369741	QGH78046.1			univ_PolA.191					23578178	QJT70874.1			5339678	AIX18948.1
8724518	52975	tree00079	PolA	Fromanvirus	MK559428	QBJ04845.1			univ_PolA.191					23748278	QPL15136.1			5339718	AIX19166.1
14381178	53370	tree00079	PolA	Fromanvirus	MN234167	QFG08625.1			univ_PolA.191					23748658	QPL14164.1			5339738	AIX22479.1
8724258	53365	tree00079	PolA	Fromanvirus	MK468591	QBJ01130.1			univ_PolA.191					23748818	QPL14252.1			5339788	AIX24704.1
14381558	53549	tree00079	PolA	Fromanvirus	MN310542	QFG04620.1			univ_PolA.191					23748918	QPL15193.1			5339828	AIX24923.1
14375338	53055	tree00079	PolA	Fromanvirus	MN234209	QFG12544.1			univ_PolA.191					23748978	QPL14384.1			5339858	AIX25359.1
15452458	52816	tree00079	PolA	Fromanvirus	MN369764	QGH80604.1			univ_PolA.191					23949598	QHJ73535.1,QPW37243.1			5339898	AIX26006.1
15472018	52556	tree00079	PolA	Yeceytrevirus	MN585974	QGJ88322.1			univ_PolA.191					23969398	QPO16979.1			5339948	AIX26223.1
8964348	52596	tree00079	PolA	Yeceytrevirus	MK494108	QBP30523.1			univ_PolA.191					23969618	QPO17415.1			5339998	AIX34623.1
15473878	52431	tree00079	PolA	Yeceytrevirus	MN585994	QGJ90191.1			univ_PolA.191					23969698	QPN96306.1,QPN96308.1			5340018	AIX34843.1
15472118	53277	tree00079	PolA	Yeceytrevirus	MN585979,NC_054783	QGJ88798.1			univ_PolA.191					23989838	QKE56045.1			5340038	AIX35267.1
20406808	53702	tree00079	PolA	Luchadorvirus	MT522004,NC_055858	QLF84613.1			univ_PolA.191					23989858	QPP19748.1			5340088	AIX35689.1
14381448	52466	tree00079	PolA	Luchadorvirus	MN310541,NC_055817	QFG04525.1			univ_PolA.191					23989878	QPP21157.1			5340118	AIX36128.1
4794208	53387	tree00079	PolA	Luchadorvirus	KR080193,NC_028849	AKF14214.1			univ_PolA.191					24360638	BBI55023.1			5340138	AIX36346.1
31401268	53516	tree00079	PolA	Luchadorvirus	OM203161	UJD21145.1			univ_PolA.191					24360658	QBJ01067.1			5340168	AIX37490.1
18113298	52576	tree00079	PolA	Gladiatorvirus	MT024861	QIN93767.1			univ_PolA.191					24360718	QMS41863.1			5340228	AIX37926.1
29549208	52566	tree00079	PolA	Gladiatorvirus	MZ681516	UAJ16374.1			univ_PolA.191					24360738	QPI12744.1			5340258	AIX38359.1
29540808	52469	tree00079	PolA	Gladiatorvirus	MZ322007	QXN73136.1			univ_PolA.191					24360758	QPX71706.1,QPX71709.1			5340288	AIX38577.1
6298248	52686	tree00079	PolA	Gladiatorvirus	MH020240	AVP42168.1			univ_PolA.191					24361178	QPX62371.1			5340318	AIX40507.1
5458878	51910	tree00079	PolA	Gladiatorvirus	KX641261	AOT24782.1			univ_PolA.191					24361318	QPX62440.1			5340338	AIX45981.1
22001688	52086	tree00079	PolA	Gladiatorvirus	MT657338	QNL30399.1			univ_PolA.191					24361358	QPX61970.1			5340358	AIX47061.1
5623048	52502	tree00079	PolA	Gladiatorvirus	KU695582	AMQ66879.1			univ_PolA.191					24361378	QPX62170.1			5340378	AIX15621.1
6589088	51633	tree00079	PolA	Gladiatorvirus	MH155876,NC_054781	AWN05810.1			univ_PolA.191					24361438	QPX62655.1			5340408	AIX24270.1
8964028	52234	tree00079	PolA	Gladiatorvirus	MK494090	QBP28946.1			univ_PolA.191					24361878	QPY77379.1			5340478	AIX26441.1
8453628	50341	tree00079	PolA	Gladiatorvirus	MK359352,NC_054780	QAY12938.1			univ_PolA.191					24376918	QQG31102.1			5340518	AIX36563.1
29497768	52154	tree00079	PolA	Gladiatorvirus	MZ005685	QXO14798.1			univ_PolA.191					24376958	QQG33671.1			5340538	AIX37272.1
6374928	52091	tree00079	PolA	Gladiatorvirus	MH051253	AVR76905.1			univ_PolA.191					24496548	QOI69874.1			5340558	AIX35908.1
4799528	52155	tree00079	PolA	Gladiatorvirus	KM401838,NC_029077	AIS73618.1			univ_PolA.191					24496588	QOI69809.1			5340578	AIX37708.1
5623338	52160	tree00079	PolA	Gladiatorvirus	KU985096	AMW64394.1			univ_PolA.191					24515338	QOC54756.1			5340598	AIX38795.1
11583408	52009	tree00079	PolA	Gladiatorvirus	MK894433	QDF15827.1			univ_PolA.191					24515358	QQK87937.1			5340648	AIX40725.1
5446088	51702	tree00079		Gladiatorvirus	JN049605,NC_042330									24515378	QQK88439.1,QQK88441.1			5340718	AIX46418.1
5445768	51547	tree00079	PolA	Gladiatorvirus	JF937092	AEK08488.1			univ_PolA.191					24515418	QQK88338.1			5340738	AIX46843.1
29499228	50006	tree00079	PolA	Gladiatorvirus	MZ171376	QYW01250.1			univ_PolA.191					24515458	QQK88490.1			5340758	AIX21032.1
5445788	51889	tree00079		Gladiatorvirus	JF937094,NC_042318									24595438	QOV05436.1			5340788	AIX16050.1
5484028	52213	tree00079		Gladiatorvirus	JF704097,NC_042309									24595458	QOV05482.1			5340838	AIX18730.1
5446648	48963	tree00079		Gladiatorvirus	JN699019,NC_042334									24595478	QQM14012.1			5340878	AIX19601.1
33487248	51687	tree00079	PolA	Gladiatorvirus	OM913585	UQS94616.1			univ_PolA.191					24595558	QQM14847.1			5340898	AIX21249.1
5459538	52195	tree00079	PolA	Gladiatorvirus	KX576638	AOQ28059.1			univ_PolA.191					24595578	QQL99187.1,QQL99196.1			5340938	AIX25140.1
4760338	52873	tree00079	PolA	Gladiatorvirus	KF560332,NC_022965	AHB29835.1			univ_PolA.191					24595618	QQM14903.1			5340978	AIX25788.1
8453868	52359	tree00079	PolA	Gladiatorvirus	MK359360	QAY14212.1			univ_PolA.191					24595718	QQM15061.1			5340998	AIX27077.1
4764618	52288	tree00079	PolA	Gladiatorvirus	JN698999,NC_023713	AER48233.1			univ_PolA.191					24595738	QQL99135.1,QQL99143.1			5430208	AIX16687.1,AIX16690.1
6108958	52879	tree00079	PolA	Gladiatorvirus	MG099945,NC_054782	ATW60337.1			univ_PolA.191					24616498	QQO38080.1,QQO38083.1			5430228	AIX18465.1,AIX18468.1
27519248	52493	tree00079	PolA	Gladiatorvirus	MW822143	QWT29723.1			univ_PolA.191					24616538	QQO40265.1			5430248	AIX20056.1,AIX20059.1
28212238	52702	tree00079	PolA	Gladiatorvirus	MZ456034	QYC54054.1			univ_PolA.191					24616698	QQO39182.1			5430268	AIX20343.1,AIX20346.1
4760378	52344	tree00079	PolA	Gladiatorvirus	KF560333,NC_022977	AHB29938.1			univ_PolA.191					24616778	QQO40554.1			5430288	AIX21491.1,AIX21494.1
7528678	52499	tree00079	PolA	Gladiatorvirus	MH779517	AYD84860.1			univ_PolA.191					24616798	QQO40820.1			5430308	AIX23359.1,AIX23362.1
15683838	52123	tree00079	PolA	Gladiatorvirus	MN728683	QGZ13554.1			univ_PolA.191					24616818	QQO41069.1			5430328	AIX27518.1,AIX27521.1
5476948	52122	tree00079	PolA	Gladiatorvirus	MF668288	ASZ74516.1			univ_PolA.191					24616838	QQO41349.1			5430348	AIX27806.1,AIX27809.1
4759318	52122	tree00079	PolA	Gladiatorvirus	KF560334,NC_022985	AHB30040.1			univ_PolA.191					24616998	QQO39298.1			5430368	AIX28732.1,AIX28735.1
5449018	52044	tree00079	PolA	Gladiatorvirus	KX375815	ANT42233.1			univ_PolA.191					24617018	QQO39355.1			5430388	AIX29011.1,AIX29014.1
6109098	48724	tree00079	PolA	Gladiatorvirus	MG099952	ATW59736.1			univ_PolA.191					24740208	QQO90321.1			5430408	AIX29276.1,AIX29279.1
15474768	51800	tree00079	PolA	Gladiatorvirus	MN586039,NC_054779	QGJ94809.1			univ_PolA.191					24740228	QQO96979.1			5430428	AIX29560.1,AIX29563.1
12154728	52987	tree00079	PolA	Eagleeyevirus	MN096376	QDK03479.1			univ_PolA.191					24740288	QQO92931.1,QQO92951.1			5430448	AIX30059.1,AIX30062.1
21843728	52698	tree00079	PolA	Eagleeyevirus	MT639645	QNJ55832.1			univ_PolA.191					24740328	QQO90788.1			5430468	AIX30355.1,AIX30358.1
4760038	52974	tree00079	PolA	Eagleeyevirus	KF861510,NC_023564	AHG23826.1			univ_PolA.191					24740348	QQO90840.1			5430488	AIX30647.1,AIX30650.1
29529648	52626	tree00079	PolA	Fromanvirus	MZ747517	UAW08916.1			univ_PolA.191					24740368	QQO90891.1			5430508	AIX30937.1,AIX30940.1
5465188	52715	tree00079	PolA	Fromanvirus	KY471460	AQT28196.1			univ_PolA.191					24740388	QQO92157.1,QQO92227.1			5430528	AIX31223.1,AIX31226.1
15683618	52595	tree00079	PolA	Fromanvirus	MN703405	QGZ16460.1			univ_PolA.191					24740408	QQO91680.1,QQO91751.1			5430548	AIX31510.1,AIX31513.1
8723298	52595	tree00079	PolA	Fromanvirus	MK524513	QBI98415.1			univ_PolA.191					24740428	QQO91919.1,QQO91989.1			5430568	AIX31796.1,AIX31799.1
36353598	52616	tree00079	PolA	Fromanvirus	OP297549	UXE05090.1			univ_PolA.191					24740468	QQO90106.1,QQO90109.1			5430588	AIX32080.1,AIX32083.1
24361358	52593	tree00079	PolA	Fromanvirus	MW055904	QPX61970.1			univ_PolA.191					24740488	QQO89886.1			5430608	AIX32366.1,AIX32369.1
6947648	52347	tree00079	PolA	Fromanvirus	MH338237	AXC33504.1			univ_PolA.191					24740508	QQO89688.1			5430628	AIX32863.1,AIX32866.1
8723238	51202	tree00079	PolA	Fromanvirus	MK524511	QBI98218.1			univ_PolA.191					24740548	QQO88728.1			5430648	AIX33150.1,AIX33153.1
29529788	51970	tree00079	PolA	Fromanvirus	MZ747521	UAW09303.1			univ_PolA.191					24740568	QQO86955.1			5430668	AIX33433.1,AIX33436.1
6947628	52152	tree00079	PolA	Fromanvirus	MH338236	AXC33405.1			univ_PolA.191					24740608	QQO88939.1			5430688	AIX34357.1,AIX34360.1
15954368	52577	tree00079	PolA	Fromanvirus	MN892487	QHJ86554.1			univ_PolA.191					24740688	QQO87867.1			5430708	AIX37005.1,AIX37008.1
6476878	52497	tree00079	PolA	Fromanvirus	MF140410	ASR86682.1			univ_PolA.191					24740708	QQO87166.1			5430728	AIX40960.1,AIX40963.1
15474128	51653	tree00079	PolA	Fromanvirus	MN586006	QGJ91339.1			univ_PolA.191					24740728	QQO87258.1			5430748	AIX41241.1,AIX41244.1
36349788	51470	tree00079	PolA	Fromanvirus	OP297532	UXE03357.1			univ_PolA.191					24740748	QQO87291.1			5430768	AIX41527.1,AIX41530.1
8723838	51333	tree00079	PolA	Fromanvirus	MK524519	QBI99072.1			univ_PolA.191					24740768	QQO87409.1			5430788	AIX41810.1,AIX41813.1
4812368	52428	tree00079	PolA	Fromanvirus	KU695581,NC_031257	AMQ66782.1			univ_PolA.191					24740788	QQO87436.1			5430808	AIX42097.1,AIX42100.1
8723058	52147	tree00079	PolA	Fromanvirus	MK524507	QBI97876.1			univ_PolA.191					24740808	QQO87493.1			5430828	AIX42383.1,AIX42386.1
8964788	52462	tree00079	PolA	Fromanvirus	MK494130	QBP32517.1			univ_PolA.191					24740828	QQO87561.1			5430848	AIX42667.1,AIX42670.1
7026428	52138	tree00079	PolA	Fromanvirus	MH536828	AXH50724.1			univ_PolA.191					24740848	QQO87624.1			5430868	AIX42944.1,AIX42947.1
8723338	51304	tree00079	PolA	Fromanvirus	MK524514	QBI98510.1			univ_PolA.191					24740868	QQO87689.1			5430888	AIX43229.1,AIX43232.1
32881148	51338	tree00079	PolA	Fromanvirus	ON108640	UOW92690.1			univ_PolA.191					24740888	QQO87813.1			5430908	AIX43517.1,AIX43520.1
14381798	51393	tree00079	PolA	Fromanvirus	MN310547	QFG05023.1			univ_PolA.191					24740908	QQO88188.1			5430928	AIX43801.1,AIX43804.1
4792728	50418	tree00079	PolA	Phleivirus	KT206225,NC_028662	ALA48146.1			univ_PolA.191					24740928	QQO87942.1			5430948	AIX44089.1,AIX44092.1
29548908	52178	tree00080	PolA	Soupsvirus	MZ681508	UAJ15538.1			univ_PolA.191					24740948	QQO87998.1			5430968	AIX44797.1,AIX44800.1
5476508	51238	tree00080	PolA	Soupsvirus	MF668282	ASZ73924.1			univ_PolA.191					24740968	QQO88013.1			5430988	AIX45714.1,AIX45717.1
35318198	52861	tree00080	PolA	Soupsvirus	OP021679	UVD39793.1			univ_PolA.191					24740988	QQO88081.1			5432028	AIX14333.1
20406578	52314	tree00080	PolA	Soupsvirus	MT522007	QLF84919.1			univ_PolA.191					24741008	QQO89461.1			5432048	AIX15198.1
4809248	52726	tree00080	PolA	Soupsvirus	KX557280,NC_031060	AOE44456.1			univ_PolA.191					24741048	QQO88224.1			5432068	AIX15844.1
12437438	52601	tree00080	PolA	Soupsvirus	MK967382	QDM56222.1			univ_PolA.191					24741068	QQO88274.1			5432088	AIX16955.1
29545688	51468	tree00080	PolA	Soupsvirus	MZ622176	QZD98695.1			univ_PolA.191					24741088	QQO88387.1			5432108	AIX17162.1
7025788	52619	tree00080	PolA	Soupsvirus	MH513974	AXH47844.1			univ_PolA.191					24742388	QQO88404.1			5432128	AIX20829.1
27514498	52969	tree00080	PolA	Soupsvirus	MZ028625	QWS67828.1			univ_PolA.191					24742408	QQO88523.1			5432148	AIX23129.1
4805768	52689	tree00080	PolA	Soupsvirus	KU998251,NC_030695	ANA87181.1			univ_PolA.191					24742448	QQO88599.1			5432168	AIX23625.1
14656778	52549	tree00080	PolA	Soupsvirus	MN284898	QFP95112.1			univ_PolA.191					24742488	QQO88646.1			5432188	AIX23833.1
6282568	52856	tree00080	PolA	Soupsvirus	MH001454,NC_042123	AVO22077.1			univ_PolA.191					24872158	CAD5204385.1			5432208	AIX25580.1
4805728	52684	tree00080	PolA	Soupsvirus	KU998250,NC_030694	ANA87080.1			univ_PolA.191					24872378	CAD5239092.1			5432228	AIX26661.1
4805628	52924	tree00080	PolA	Soupsvirus	KU998249,NC_030698	ANA86982.1			univ_PolA.191					24872418	CAD5239087.1			5432248	AIX27300.1
4807908	52738	tree00080	PolA	Soupsvirus	KX557283,NC_031031	AOE44657.1			univ_PolA.191					24872558	CAD5240142.1			5432268	AIX28075.1
5457608	52738	tree00080	PolA	Soupsvirus	KX557284,NC_041886	AOE44758.1			univ_PolA.191					24872598	CAD5240189.1			5432288	AIX28284.1
6812438	53140	tree00080	PolA	Soupsvirus	MH316566	AWY03860.1			univ_PolA.191					24872618	CAD5239447.1			5432308	AIX35064.1
15451838	52661	tree00080	PolA	Soupsvirus	MN369756	QGH79713.1			univ_PolA.191					24872658	CAD5239922.1			5432328	AIX35487.1
14374758	52202		PolA	Anthonyvirus	MN234188,NC_054790	QFG10410.1			univ_PolA.191					24872698	CAD5239730.1			5432348	AIX36784.1
7025148	53483	tree00081	PolA	Fromanvirus	MH450130,NC_052459	AXH44992.1			univ_PolA.191					24872738	CAD5240091.1			5432368	AIX39665.1
21843638	53215	tree00081	PolA	Fromanvirus	MT639654	QNJ56613.1			univ_PolA.191					24872778	CAD5240154.1			5432388	AIX40094.1
11368958	53147	tree00081	PolA	Fromanvirus	MK820638	QDB74194.1			univ_PolA.191					24897578	QQV88068.1			5432408	AIX40302.1
6220228	52233	tree00081	PolA	Fromanvirus	MG920060,NC_052424	AVJ49149.1			univ_PolA.191					24897598	QQV88342.1			5432428	AIX44359.1
7024788	52632	tree00081	PolA	Fromanvirus	MH450113	AXH43642.1			univ_PolA.191					24897658	QQV88529.1			5432448	AIX45283.1
6220548	51372	tree00081	PolA	Fromanvirus	MG925351,NC_052446	AVJ50424.1			univ_PolA.191					24897698	QQV89204.1			5432468	AIX46638.1
6114558	52034	tree00081	PolA	Fromanvirus	MG812495,NC_052454	AUX82433.1			univ_PolA.191					24897758	QQV88157.1			5432488	AOO15220.1
22409558	53771	tree00081	PolA	Fromanvirus	MT771340,NC_052436	QOC55805.1			univ_PolA.191					24897818	QQV91746.1			5432508	AOO15429.1
27662368	54459	tree00081	PolA	Fromanvirus	MW862983	QWY82029.1			univ_PolA.191					24897838	QQV91695.1			5432528	AOO15647.1
21842648	52935	tree00081	PolA	Fromanvirus	MT776812,NC_052432	QNJ59686.1			univ_PolA.191					24897858	QQV91601.1			5432548	AOO15860.1
8964508	53970	tree00081	PolA	Fromanvirus	MK494116,NC_052429	QBP31338.1			univ_PolA.191					24898038	QQV93124.1			5432568	AOO16069.1
29888068	53727	tree00081	PolA	Fromanvirus	OK040791	UDL16147.1			univ_PolA.191					24898058	QQV93035.1			5432588	AOO16288.1
4763518	53255	tree00081	PolA	Fromanvirus	KJ409696,NC_024143	AHN84459.1			univ_PolA.191					24898078	QQV92947.1			5432608	AOO16499.1
7993948	52522	tree00081	PolA	Fromanvirus	MK061415,NC_052457	AZF93944.1			univ_PolA.191					24923098	QIG67201.1			5432628	AOO16719.1
4800148	51492	tree00081	PolA	Fromanvirus	KP027196,NC_029059	AJA43064.1			univ_PolA.191					24923178	QIG67523.1			5432648	AOO16934.1
5450178	53008	tree00081	PolA	Fromanvirus	KP027203	AJA43527.1			univ_PolA.191					24923398	QIG68298.1			5432668	AOO17150.1
9748088	52364	tree00081	PolA	Fromanvirus	MK524531,NC_052461	QCG76812.1			univ_PolA.191					24923418	QIG77886.1			5432688	AOO17365.1
15474008	51482	tree00081	PolA	Fromanvirus	MN586000,NC_052462	QGJ90747.1			univ_PolA.191					24923498	QIG68799.1			5432708	AOO17580.1
14375458	51159	tree00081	PolA	Fromanvirus	MN234212	QFG12980.1			univ_PolA.191					24923618	QIG70070.1			5432728	AOO17795.1
4796128	51409	tree00081	PolA	Fromanvirus	KT326768,NC_028784	ALA11936.1			univ_PolA.191					24923638	QIG70349.1			5432748	AOO18011.1
22001768	51468	tree00081	PolA	Fromanvirus	MT657342,NC_052448	QNL30902.1			univ_PolA.191					24923838	QIG76460.1			5432768	AOO18223.1
5476888	54655	tree00081	PolA	Fromanvirus	MF668283,NC_052464	ASZ74018.1			univ_PolA.191					24923858	QIG71773.1			5432788	AOO18437.1
4758018	53636	tree00081	PolA	Fromanvirus	KF279415,NC_022329	AGU92252.1			univ_PolA.191					24923918	QIG76582.1			5432808	AOO18648.1
5448798	53693	tree00081	PolA	Fromanvirus	KF279416	AGU92353.1			univ_PolA.191					24923958	QIG74624.1			5432828	AOO18862.1
4764578	53684	tree00081	PolA	Fromanvirus	JQ809703,NC_023723	AFL48061.1			univ_PolA.191					24923978	QIG69882.1			5432848	AOO19080.1
5447308	53972	tree00081	PolA	Fromanvirus	JQ698665,NC_041852	AFL46545.1			univ_PolA.191					24924038	QIG73186.1			5432868	AOO19289.1
4764458	53142	tree00081	PolA	Fromanvirus	JN572689,NC_023720	AEM91719.1			univ_PolA.191					24924058	QIG76113.1			5432888	AOO19502.1
4795288	52530	tree00081	PolA	Fromanvirus	KM597531,NC_028920	AIT13188.1			univ_PolA.191					24924078	QIG74887.1			5433288	AIX17374.1
8723038	53598	tree00081	PolA	Fromanvirus	MK524506	QBI97788.1			univ_PolA.191					24924118	QIG74935.1			5433308	AIX17589.1
15454858	53793	tree00081	PolA	Fromanvirus	MN617845,NC_052418	QGH75475.1			univ_PolA.191					24924258	QIG69426.1			5433328	AIX17805.1
4765318	50844	tree00081	PolA	Fromanvirus	JN398369,NC_023710	AEL20183.1			univ_PolA.191					24924278	QIG73047.1			5433348	AIX18021.1
9748488	52656	tree00081	PolA	Fromanvirus	MK814754,NC_052468	QCG77371.1			univ_PolA.191					24924338	QIG73127.1			5433368	AIX18236.1
24898058	51735	tree00081	PolA	Fromanvirus	MW435858	QQV93035.1			univ_PolA.191					24924358	QIG70522.1			5433388	AIX19394.1
4759298	52390	tree00081	PolA	Fromanvirus	KF493880,NC_022975	AHB31820.1			univ_PolA.191					24924398	QIG74278.1			5433408	AIX19828.1
4763758	52481	tree00081	PolA	Fromanvirus	JN687951,NC_023695	AEO94526.1			univ_PolA.191					24924418	QIG74346.1			5433428	AIX22057.1
27514458	49064	tree00081	PolA	Fromanvirus	MZ355726	QWS69620.1			univ_PolA.191					24924458	QIG66809.1			5433448	AIX22270.1
7132048	48502	tree00081	PolA	Fromanvirus	MH632117	AXN53024.1			univ_PolA.191					24924478	QIG72134.1			5433468	AIX32638.1
8450028	50350	tree00081	PolA	Fromanvirus	MK359312	QAY05691.1			univ_PolA.191					24924498	QIG77559.1			5433488	AIX33702.1
5445828	52169	tree00081		Fromanvirus	JF937099,NC_042320									24924518	QIG67119.1			5433508	AIX33917.1
29540948	51349	tree00081	PolA	Fromanvirus	MZ322004	QXN72921.1			univ_PolA.191					24924538	QIG66888.1			5433528	AIX34135.1
4793548	53455	tree00081	PolA	Fromanvirus	KR080201,NC_028928	AKF14810.1			univ_PolA.191					24924558	QIG66978.1			5433548	AIX39019.1
14657598	51576	tree00081	PolA	Fromanvirus	MN428054,NC_052435	QFP96739.1			univ_PolA.191					24924578	QIG67067.1			5433568	AIX39237.1
4726338	49487	tree00081	PolA	Fromanvirus	EU826470,NC_011267	ACH62944.1			univ_PolA.191					24924618	QIG72496.1			5433588	AIX44573.1
4757238	52102	tree00081	PolA	Fromanvirus	KF024724,NC_022062	AGT12560.1			univ_PolA.191					24924638	QIG71409.1			5433608	AIX46210.1
4686428	50550	tree00081	PolA	Fromanvirus	AF271693,NC_002656	AAG59746.1			univ_PolA.191					24924658	QIG68423.1			5434668	AOO10321.1
7257208	50827	tree00081	PolA	Fromanvirus	MH697581,NC_052428	AXQ51958.1			univ_PolA.191					24924698	QIG68479.1			5434688	AOO10540.1
31041278	51268	tree00081	PolA	Fromanvirus	OL549190	UIW13371.1			univ_PolA.191					24924718	QIG77270.1			5434708	AOO10761.1
7995088	52528	tree00081	PolA	Fromanvirus	MK112532,NC_052425	AZF98213.1			univ_PolA.191					24924758	QIG76975.1			5434728	AOO10983.1
6199348	51702	tree00081	PolA	Fromanvirus	MG872833	AVI03580.1			univ_PolA.191					24924978	QIG67765.1			5434748	AOO11206.1
6283348	51521	tree00081	PolA	Fromanvirus	MG962372	AVO25652.1			univ_PolA.191					24924998	QIG69966.1			5434768	AOO11428.1
5454358	50628	tree00081	PolA	Fromanvirus	KT626047	AMD43041.1			univ_PolA.191					24925058	QIG72859.1			5434788	AFB15434.1
15473988	53032	tree00081	PolA	Fromanvirus	MN585999	QGJ90651.1			univ_PolA.191					24925118	QIG70018.1			5434808	AFB17870.1
4763558	51781	tree00081	PolA	Fromanvirus	KJ194585,NC_024136	AHN84364.1			univ_PolA.191					24925158	QIG60704.1			5434828	AGH57876.1
4764658	53003	tree00081	PolA	Fromanvirus	JN698998,NC_023687	AER48135.1			univ_PolA.191					24925178	QIG60279.1,QIG60280.1			5435388	AOO13274.1
7025208	51822	tree00081	PolA	Fromanvirus	MH450133	AXH45213.1			univ_PolA.191					24925198	QIW88731.1			5435408	AOO13490.1
6236908	49728	tree00081	PolA	Fromanvirus	AP018477,NC_052422	BBC43690.1			univ_PolA.191					24925368	QPB10529.1			5435428	AOO13706.1
6236928	49728	tree00081	PolA	Fromanvirus	AP018478	BBC43775.1			univ_PolA.191					24972978	QRE00552.1			5435448	AOO13922.1
15451678	53408	tree00081	PolA	Fromanvirus	MN444869	QGH75674.1			univ_PolA.191					24972998	QRE00081.1			5435468	AOO14138.1
8453688	49593	tree00081	PolA	Fromanvirus	MK359354	QAY13255.1			univ_PolA.191					24973058	QRE00730.1,QRE00732.1			5435488	AOO14358.1
6283308	50294	tree00081	PolA	Fromanvirus	MG962370	AVO25469.1			univ_PolA.191					25035488	QIG60889.1,QIG60891.1			5435508	AOO14574.1
7027268	49097	tree00081	PolA	Fromanvirus	MH576975	AXH68065.1			univ_PolA.191					25035508	QIG61078.1			5435528	AOO14790.1
31401208	52231	tree00081	PolA	Fromanvirus	OM203162	UJD21241.1			univ_PolA.191					25035528	QRI44687.1,QRI44742.1,QRI44747.1			5435548	AOO15007.1
22531518	50977	tree00081	PolA	Fromanvirus	MT952847	QOI67095.1			univ_PolA.191					25035588	QRI45967.1			5435568	AMO43396.1
6109078	50907	tree00081	PolA	Fromanvirus	MG099951	ATW59829.1			univ_PolA.191					25035688	QRI44920.1			5435588	AOO11640.1
34107698	51164	tree00081	PolA	Fromanvirus	ON677304	USH44406.1			univ_PolA.191					25035708	QRI45097.1			5435608	AOO11868.1
31400868	51344	tree00081	PolA	Fromanvirus	OM105884	UJE15512.1			univ_PolA.191					25035748	QRI45189.1			5435628	AOO12106.1
31408318	51324	tree00081	PolA	Fromanvirus	OL455898	UJQ86967.1			univ_PolA.191					25035768	QRI44866.1			5435648	AOO12341.1
35318238	52470	tree00081	PolA	Fromanvirus	OP021677	UVD39640.1			univ_PolA.191					25035968	QRI46251.1			5435668	AOO12569.1
6948428	51672	tree00081	PolA	Fromanvirus	MH399782,NC_052450	AXC38199.1			univ_PolA.191					25053378	QNO13198.1			5435688	AOO12806.1
6298328	52394	tree00081	PolA	Fromanvirus	MH020244,NC_052440	AVP42534.1			univ_PolA.191					25280608	QRV67740.1			5435708	AOO13035.1
7132078	53828	tree00081	PolA	Fromanvirus	MH632118	AXN53117.1			univ_PolA.191					25496778	CAF0683030.1			5436028	ADJ39765.1
7027488	50535	tree00081	PolA	Fromanvirus	MH590595,NC_052449	AXH69379.1			univ_PolA.191					25533458	QQO38272.1,QQO38278.1			5436048	AHY83503.1
8449688	50181	tree00081	PolA	Fromanvirus	MK359304,NC_052466	QAY04345.1			univ_PolA.191					25533478	QSL99578.1			5436068	AHY83705.1
21843668	51854	tree00081	PolA	Fromanvirus	MT639644,NC_052444	QNJ55752.1			univ_PolA.191					25533518	QSL99034.1			5436088	AHY83894.1
8450768	51854	tree00081	PolA	Fromanvirus	MK310142	QAY03159.1			univ_PolA.191					25533638	QSH71707.1			5436108	AIT74961.1
6220308	53325	tree00081	PolA	Fromanvirus	MG925340,NC_052427	AVJ49511.1			univ_PolA.191					25533678	QSJ03980.1			5436128	AIT75233.1
4797528	51161	tree00081	PolA	Fromanvirus	KT388014,NC_028941	ALF02636.1			univ_PolA.191					25533718	QSJ04731.1			5445588	BAL42318.1
5457468	51743	tree00081	PolA	Fromanvirus	KX550443,NC_052470	AOT27636.1			univ_PolA.191					25533738	QSJ04786.1			5445608	ANZ50458.1,ANZ50484.1
6947688	50505	tree00081	PolA	Fromanvirus	MH338239,NC_052447	AXC33689.1			univ_PolA.191					25533818	QSL99998.1			5446228	AST99841.1,AST99862.1
4763978	52379	tree00081	PolA	Fromanvirus	JN699016,NC_023702	AER49978.1			univ_PolA.191					25533858	QSM00168.1			5446248	AIA08692.1
5462998	50864	tree00081	PolA	Fromanvirus	KY224001,NC_052423	APQ42400.1			univ_PolA.191					25533878	QSM00274.1			5446428	AID18049.1
33807398	53263	tree00081	PolA	Fromanvirus	ON208829	URQ04575.1			univ_PolA.191					25533898	QSM00378.1			5446448	AMR58237.1
8723938	52018	tree00081	PolA	Fromanvirus	MK524525,NC_052458	QBI99496.1			univ_PolA.191					25534298	QSM01840.1			5446788	AMR59668.1,AMR59695.1
4798148	52055	tree00081	PolA	Fromanvirus	KT363731,NC_028828	ALA06188.1			univ_PolA.191					25534918	QSM02192.1			5446808	AIM51287.1,AIM51429.1
4725428	53572	tree00081	PolA	Fromanvirus	EU744248,NC_011019	ACE79794.1			univ_PolA.191					25535138	QSM04325.1			5447008	AIW01690.1
4792348	50515	tree00081	PolA	Fromanvirus	KT818595,NC_028680	ALK87016.1			univ_PolA.191					25702228	QIW90093.1			5448638	AGS80669.1
4795168	51355	tree00081	PolA	Fromanvirus	KR997934,NC_028815	AKU45441.1			univ_PolA.191					25904818	QIN95727.1			5448658	AGS80736.1
6588508	51745	tree00081	PolA	Fromanvirus	MH230878,NC_052451	AWN02557.1			univ_PolA.191					25904858	QIN96109.1			5448678	AGS80859.1
7257108	51703	tree00081	PolA	Fromanvirus	MH697575,NC_052412	AXQ51324.1			univ_PolA.191					25904938	QPD06438.1			5448718	AIX45490.1
12782638	49516	tree00081	PolA	Fromanvirus	MN062710,NC_052414	QDP44780.1			univ_PolA.191					25904978	QQV89121.1			5449198	AKN44569.1
5470868	52298	tree00081	PolA	Fromanvirus	JF937108,NC_041985	AEK10344.1			univ_PolA.191					25905018	QTD79413.1			5449598	AIX28493.1
6220408	53317	tree00081	PolA	Fromanvirus	MG925344,NC_052433	AVJ49849.1			univ_PolA.191					25905118	QTF82215.1			5449778	AKE45233.1
19360648	51040	tree00081	PolA	Fromanvirus	MT310897,NC_052442	QJD53523.1			univ_PolA.191					25905138	QTF81977.1			5449818	AKE45813.1
4722618	51277	tree00081	PolA	Fromanvirus	AY500152,NC_009877	AAR89682.1			univ_PolA.191					25905218	QTF81466.1			5449898	ANH51211.1
27661788	52607	tree00081	PolA	Fromanvirus	MW712732	QWY81059.1			univ_PolA.191					25914358	QSJ03648.1			5450818	AKF12929.1
8447168	51703	tree00081	PolA	Fromanvirus	MK359299	QAY03740.1			univ_PolA.191					26193558	BBK09255.1			5451538	AMQ65901.1
4755338	52057	tree00081	PolA	Fromanvirus	KC661273,NC_021297	AGK87332.1			univ_PolA.191					26193598	QIW87267.1			5451558	AKO61685.1
35414168	53857	tree00081	PolA	Fromanvirus	ON970624	UVK64173.1			univ_PolA.191					26193638	QIW87375.1			5451698	AKI28790.1
15471938	51163	tree00081	PolA	Fromanvirus	MN585970,NC_052438	QGJ87938.1			univ_PolA.191					26193658	QIW87482.1			5452198	ANM44826.1,ANM44866.1
12437668	53442	tree00081	PolA	Fromanvirus	MK967387,NC_052419	QDM56625.1			univ_PolA.191					26194028	QKE60443.1			5452618	ALN97885.1,ALN97896.1
5446048	50988	tree00081	PolA	Fromanvirus	JN020140,NC_042329	AEJ92972.1			univ_PolA.191					26194078	QOI69522.1			5452698	ALN97312.1
15473938	51223	tree00081	PolA	Fromanvirus	MN585997,NC_052469	QGJ90482.1			univ_PolA.191					26194198	QTJ63454.1			5452748	ALN97175.1
6947668	51527	tree00081	PolA	Fromanvirus	MH338238,NC_052445	AXC33601.1			univ_PolA.191					26194218	QTH79754.1			5452838	ALO81005.1
5462978	49531	tree00081	PolA	Fromanvirus	KY213952,NC_052453	APQ41832.1			univ_PolA.191					26449118	QNR52400.1			5453898	ALY07083.1,ALY07084.1,ALY07088.1
5445868	50486	tree00081		Fromanvirus	JF937100,NC_042321									26449178	QQG33366.1			5453938	AMW36143.1
5447448	49186	tree00081	PolA	Fromanvirus	JX307705,NC_041853	AFU20751.1			univ_PolA.191					26546318	QTZ83292.1			5453978	AND75521.1
7026148	50155	tree00081	PolA	Fromanvirus	MH536816	AXH49513.1			univ_PolA.191					26546518	QUE30102.1			5453998	AND75614.1
6948108	51428	tree00081	PolA	Fromanvirus	MH371110,NC_052441	AXC36059.1			univ_PolA.191					26546638	QUE25521.1			5454098	ALY07876.1
4723618	51478	tree00081	PolA	Fromanvirus	EU744249,NC_011021	ACE79881.1			univ_PolA.191					26546698	QUE26083.1			5454398	AMM43827.1
4724418	51621	tree00081	PolA	Fromanvirus	EU744252,NC_011022	ACE80153.1			univ_PolA.191					26546738	QUE25829.1			5454658	ANA49321.1
6220748	52601	tree00081	PolA	Fromanvirus	MG944220,NC_052460	AVJ51307.1			univ_PolA.191					26546758	QUE26000.1			5454698	AND74998.1
27514438	52078	tree00081	PolA	Fromanvirus	MZ355722	QWS69241.1			univ_PolA.191					26546798	QUE25721.1			5454938	ANH49815.1
8447068	52295	tree00081	PolA	Fromanvirus	MK305893	QAX93206.1			univ_PolA.191					26546818	QUD15865.1			5456478	ANT40111.1
8450748	53449	tree00081	PolA	Fromanvirus	MK310141	QAY03063.1			univ_PolA.191					26546858	QUD16376.1,QUD16377.1			5456578	ANT44634.1
8723898	53581	tree00081	PolA	Fromanvirus	MK524523	QBI99315.1			univ_PolA.191					26546878	QUD16310.1			5457218	AON97048.1
4754638	53369	tree00081	PolA	Fromanvirus	KC701493,NC_021324	AGK88136.1			univ_PolA.191					26645308	QGK90335.1,QGK90336.1			5457368	BAV39294.1
5445848	51381	tree00081		Fromanvirus	JF937110,NC_042326									26645368	QUL77320.1			5457548	AOV62364.1
7025728	50455	tree00081	PolA	Fromanvirus	MH513971	AXH47507.1			univ_PolA.191					26645408	QTI27926.1,QTI27928.1			5457568	AOG16166.1
4755258	53588	tree00081	PolA	Fromanvirus	KF416340,NC_022070	AGT13904.1			univ_PolA.191					26769118	QVD57874.1,QVD57876.1			5457588	AOG16445.1
4759398	52823	tree00081	PolA	Fromanvirus	KF560331,NC_022979	AHB29744.1			univ_PolA.191					26769138	QVD58693.1,QVD58695.1			5458548	AOZ64925.1
4809648	52501	tree00081	PolA	Fromanvirus	KX369586,NC_031041	ANT42015.1			univ_PolA.191					26769158	QJA42874.1,QJA42876.1			5458768	AOQ27522.1
8450108	48484	tree00081	PolA	Fromanvirus	MK359316	QAY06190.1			univ_PolA.191					26769178	QMP18507.1,QMP18509.1			5459138	AOT27876.1
4763018	51821	tree00081	PolA	Fromanvirus	JN699000,NC_023739	AER48336.1			univ_PolA.191					26769198	BCJ89051.1			5459158	AOT27922.1
4764538	51421	tree00081	PolA	Fromanvirus	JN153085,NC_023704	AEJ93649.1			univ_PolA.191					26769238	QVD48865.1			5459178	AOT27967.1
5605308	51017	tree00081	PolA	Fromanvirus	MF919508,NC_052434	ATN89388.1			univ_PolA.191					26769258	QVD58105.1			5459618	AOT25869.1
22704118	52265	tree00081	PolA	Fromanvirus	MT889384,NC_052467	QOP65909.1			univ_PolA.191					26769278	QVD56385.1,QVD56387.1			5459778	APD18287.1
4762918	53137	tree00081	PolA	Fromanvirus	GU247132,NC_023748	ADA83773.1			univ_PolA.191					26769298	QVD56500.1,QVD56502.1			5459798	AOZ62222.1
4776538	49577	tree00081	PolA	Fromanvirus	KP027205,NC_026583	AJD82548.1			univ_PolA.191					26769318	QVD56748.1,QVD56750.1			5460018	AOZ65397.1
35410848	52386	tree00081	PolA	Fromanvirus	ON970586	UVK60598.1			univ_PolA.191					26769338	QVD57463.1,QVD57465.1			5460258	ARB06420.1
4764818	52136	tree00081	PolA	Fromanvirus	KJ174156,NC_023862	AHK12099.1			univ_PolA.191					26769358	QVD56926.1,QVD56928.1			5460418	APC45019.1
4726058	50968	tree00081	PolA	Fromanvirus	EU744251,NC_011020	ACE80061.1			univ_PolA.191					26769378	QVD57257.1,QVD57259.1			5460658	APU92818.1
4762798	51083	tree00081	PolA	Fromanvirus	JN660814,NC_023708	AEO94325.1			univ_PolA.191					26769398	QVD58339.1,QVD58341.1			5460678	APU92909.1
7257788	49209	tree00081	PolA	Fromanvirus	MH669011	AXQ61885.1			univ_PolA.191					26769418	QVD56158.1,QVD56160.1			5460878	APD20420.1
4808328	52496	tree00081	PolA	Fromanvirus	KX369584,NC_031067	ANT41818.1			univ_PolA.191					26769438	QVD58490.1,QVD58492.1			5460938	APD20935.1
36829538	50443	tree00081	PolA	Fromanvirus	ON970627	UYE90070.1			univ_PolA.191					26769458	QVD49047.1			5460958	APD20957.1
[truncated: 16,383 more rows]

## Sheet: 4_clades
clade1 subtrees 00180-00189
7255638	52048	tree00180	Chivirus	PolA	A1	KC139571,KC139572,KC139573,KC139574,KC139575,KC139576,KC139577,KC139578,KC139579,KC139580,KC139581,KC139582,KC139583,KC139584,KC139585,KC139586,KC139587,KC139588,KC139589,KC139590,KC139591,KC139592,KC139593,KC139594,KC139595,KC139596,KC139597,KC139598,KC139599,KC139600,KC139601,KC139602,KC139603,KC139604,KC139605,KC139606,KC139607,KC139608,KC139609,KC139610,KC139611,KC139612,KC139613,KC139614,KC1…
7255618	58267	tree00180	Chivirus	PolA	A1	KC139667,KC139668,KC139669,KC139670,KC139671,KC139672,KC139673,KC139674,KC139675,KC139676,KC139677,KC139678,KC139679,KC139680
4754958	59454	tree00180	Chivirus	PolA	A1	KC139512,NC_021780	AGF87823.1
5447208	59245	tree00180	Chivirus	PolA	A1	KC139515	AGF88048.1
14314988	59132	tree00180	Chivirus	PolA	A1	KX765862,NC_048648
14315028	59106	tree00180	Chivirus	PolA	A1	KX765863,NC_052997	ARB12008.1
15729398	59934	tree00180	Chivirus	PolA	A1	KX765864,NC_052998	ARB12147.1
5435788	55391	tree00180	Chivirus	PolA	A1	KR296689,NC_048632	AKJ74070.1
4798748	60216	tree00180	Chivirus	PolA	A1	KR296691,NC_029045	AKJ73877.1,AKJ73878.1,AKJ73879.1
24741008	60438	tree00180	Chivirus	PolA	A1	MW355479,NC_052999	QQO89461.1
8446148	59878	tree00180	Chivirus	PolA	A1	MH791395,NC_053000
8446168	60188	tree00180	Chivirus	PolA	A1	MH791396,NC_053001
4770038	59578	tree00180	Chivirus	PolA	A1	KM458633,NC_025442	AIU37937.1
5449918	59407	tree00180	Chivirus	PolA	A1	JX094499,NC_021315	AFO71193.1
7960388	59715	tree00180	Chivirus	PolA	A1	MG280946,NC_048683	ATW62391.1
4753418	59746	tree00180	Chivirus	PolA	A1	KC139519,NC_021779	AGF88268.1
5447188	59815	tree00180	Chivirus	PolA	A1	KC139514	AGF87921.1
8236588	59047	tree00180	Chivirus	PolA	A1	MK286578,NC_052990	AZV00090.1
31449068	59328	tree00180	Chivirus	PolA	A1	OL699877	UJQ43610.1
31797268	58828	tree00180	Chivirus	PolA	A1	OM025231	UKM53978.1
6198838	59097	tree00180	Chivirus	PolA	A1	KY620117,NC_048655	AQY55184.1
24740568	58526	tree00180	Chivirus	PolA	A1	MW355449,NC_052995	QQO86955.1
24740608	58529	tree00180	Chivirus	PolA	A1	MW355476,NC_052996	QQO88939.1
7460248	58476	tree00180	Chivirus	PolA	A1	MH631453,NC_048727	AXY84865.1
24740888	58344	tree00180	Chivirus	PolA	A1	MW355460,NC_052993	QQO87813.1
36593118	58893	tree00180	Chivirus	PolA	A1	OP535472	UXR08019.1
36593138	58890	tree00180	Chivirus	PolA	A1	OP535471	UXR07925.1
31041298	59052	tree00180	Chivirus	PolA	A1	OL606627	UIW10671.1
27202958	59515	tree00180	Chivirus	PolA	A1	MT499897	QMV34298.1
27202978	57988	tree00180	Chivirus	PolA	A1	MT499898	QMV34375.1
24740548	58852	tree00180	Chivirus	PolA	A1	MW355474,NC_052994	QQO88728.1
7639588	58916	tree00180	Chivirus	PolA	A1	LR026998,NC_048666	VCU41419.1
24741048	58971	tree00180	Chivirus	PolA	A1	MW355467,NC_053006	QQO88224.1
23486938	58922	tree00180	Chivirus	PolA	A1	MW149272,NC_053003	QPI13040.1
24742388	58872	tree00180	Chivirus	PolA	A1	MW355470,NC_053007	QQO88404.1
5461038	59024	tree00180	Chivirus	PolA	A1	KY014601,NC_053002	APD19330.1
21594038	59168	tree00180	Chivirus	PolA	A1	MK249308,NC_053004	AZU99523.1
4753458	59254	tree00180	Chivirus	PolA	A1	KC677662,NC_021783	AGO15220.1
4811388	60606	tree00180	Chivirus	PolA	A1	KM366098,NC_031228	AIT13793.1
4814148	59518	tree00180	Chivirus	PolA	A1	KU927500,NC_031930	ANM45778.1
4747098	59203	tree00180	Chivirus	PolA	A1	JN871591,NC_019417	AEZ66136.1
10748698	60496	tree00180	Enchivirus	PolA	A1	JQ340774,NC_019524	AFB84021.1
21581348	60727	tree00180	Redjacvirus	PolA	A1	MT675124,NC_053009	QMV29914.1
21709048	60728	tree00180	Redjacvirus	PolA	A1	MT675126	QND44186.1
21581368	60924	tree00180	Redjacvirus	PolA	A1	MT675125,NC_053010	QMV29987.1
23217998	58873	tree00180	Redjacvirus	PolA	A1	MW057860	QPB12553.1
4743458	58104	tree00180	Redjacvirus	PolA	A1	JX296113,NC_018832	AFU62993.1
19986798	59618	tree00180	Zhonglingvirus	PolA	A1	LC553736,NC_053008	BCG45228.1
15954148	58931	tree00180	Lavrentievavirus	PolA	A1	MN840486
6110598	59128	tree00180	Lavrentievavirus	PolA	A1	MG030346,NC_052981	ATW69878.1
30803048	59089	tree00180	Lavrentievavirus	PolA	A1	OK500000	UGO51615.1
30802508	58589	tree00180	Lavrentievavirus	PolA	A1	OK499974	UGO36000.1
32427408	58354	tree00180	Lavrentievavirus	PolA	A1	OL741431	UNI72738.1
15408788	58536	tree00180	Lavrentievavirus	PolA	A1	MN604053,NC_052983	QGF21899.1
35318798	58663	tree00180	Lavrentievavirus	PolA	A1	OM962992
30801488	58538	tree00180	Lavrentievavirus	PolA	A1	OK499998	UGO51483.1
4797888	58546	tree00180	Lavrentievavirus	PolA	A1	KP063118,NC_028812	AJA41313.1
30802888	58566	tree00180	Lavrentievavirus	PolA	A1	OK499986	UGO49909.1
30801428	58534	tree00180	Lavrentievavirus	PolA	A1	OK499975	UGO48752.1
23217778	59837	tree00180	Kokobelvirus	PolA	A1	MW145139,NC_052979	QPB11466.1
13542078	60056	tree00180	Cenphatecvirus	PolA	A1	MN062188,NC_052978	QEG09444.1
19439278	61736	tree00180	Jacunavirus	PolA	A1	MT330372,NC_052989	QJI52226.1
14078708	62716	tree00180	Gwanakrovirus	PolA	A1	MN184886,NC_053011	QEQ94754.1
15408408	63971	tree00180	Dunedinvirus	PolB	B3	MN505213,NC_053012		QGF20865.1
11927698	61426	tree00181	Sharonstreetvirus	PolA	A1	MK838113,NC_052985	QDH46645.1
30996018	61461	tree00181	Sharonstreetvirus	PolA	A1	OL964754	UIS24817.1
14381418	60975	tree00181	Sharonstreetvirus	PolA	A1	MN317029,NC_052984	QFG04470.1
22531118	61382	tree00181	Sharonstreetvirus	PolA	A1	MT952005,NC_052986	QOI69684.1
30829738	61446	tree00181	Sharonstreetvirus	PolA	A1	OL840901	UHS65885.1
27202498	59685	tree00181	na	PolA	A1	MW978786	QVW27896.1
5474648	59087	tree00182	Yonseivirus	PolA	A1	MF415411,NC_052988	ASW27325.1
6113558	59214	tree00182	Yonseivirus	PolA	A1	MG835858,NC_052987	AUV62679.1
5474548	59100	tree00182	Yonseivirus	PolA	A1	MF415410,NC_048670	ASW27245.1
5476228	59100	tree00182	Yonseivirus	PolA	A1	MF476924	ASW27557.1
5474608	59100	tree00182	Yonseivirus	PolA	A1	MF415413	ASW27479.1
13712298	57805	tree00182	Yonseivirus	PolA	A1	MN106244,NC_048805	QEM42198.1
7611688	58197	tree00182	Yonseivirus	PolA	A1	MH817999,NC_048732	AYJ72790.1
5476248	58387	tree00182	Seodaemunguvirus	PolA	A2	MF476925,NC_052975	ASW27622.1
15408648	55830	tree00182	Newforgelanevirus	PolA	A1	MN518139,NC_053014	QGF21034.1
15864648	58573	tree00182	Newforgelanevirus	PolA	A1	MN692199,NC_053015	QHI00853.1
16051238	56232	tree00183	Salvovirus	PolA	A1	LR743524,NC_052973	CAA2367844.1
33530938	55527	tree00183	Salvovirus	PolA	A1	ON189048	URA07202.1
5449098	55601	tree00183	Salvovirus	PolA	A1	KF626668,NC_042345	AHB12266.1
29513248	56042	tree00183	Sanovirus	PolA	A1	MZ326855	QZI85648.1
5449118	56147	tree00183	Sanovirus	PolA	A1	KF626665,NC_042344	AHB12091.1
26193868	60418	tree00183	Foxquatrovirus	PolB	B3	MT161385,NC_055839		QJI52964.1
17373398	57567	tree00184	Maxdohrnvirus	PolA	A1	MN536026,NC_053013	QIG56955.1
5604558	58226	tree00184	na	PolB	B1	MF959998		ATN93264.1
4744558	58065		Ahduovirus	PolB	B3	JN564907,NC_018283		AEY69583.1
19575838	58780	tree00185	na	PolA	A1	LR796727	CAB4161811.1
4689838	57455	tree00185	Nazgulvirus	PolA	A1	AY357582,NC_005091	AAQ63369.1
15420588	56734	tree00186	Phobosvirus	PolA	A2	MN478374,NC_052977	QGH44982.1
6648568	58279	tree00186	Phobosvirus	PolA	A2	KY971609,NC_052976	ASD51940.1
30054318	61950	tree00187	Fengtaivirus	PolB	B3	OK041469		UDY80386.1
4799548	62220	tree00187	Fengtaivirus	PolB	B3	KT321316,NC_029106		ALA45463.1
24361898	59489		Gediminasvirus	PolB	B3	MW269554,NC_052974		QPZ53241.1
6812778	59111	tree00188	na	PolA	A1	MH015252,NC_052970	AWY08949.1
9447848	60467	tree00188	na	PolA	A1	HQ632855	AET42285.1
6812818	59549	tree00188	na	PolA	A1	MH015254,NC_052971	AWY09113.1
6812718	59573	tree00188	na	PolA	A1	MH015249,NC_052972	AWY08778.1
4770858	59601	tree00188	na	PolA	A1	KM581061,NC_025428	AIT13308.1
6812878	61382	tree00188	na	PolA	A1	MH015258,NC_052969	AWY09511.1
5465648	60362		Sessunavirus	PolA	A1	KY249644,NC_052968	ARB05699.1,ARB05709.1
29537708	68774	tree00189	na	PolB	B2	MW677523		QXN72133.1
35258498	68547	tree00189	na	PolB	B2	OP009271		UUV43479.1
35258478	68400	tree00189	na	PolB	B2	OP009270		UUV43377.1
35258598	68442	tree00189	na	PolB	B2	OP009276		UUV43952.1
35258658	67427	tree00189	na	PolB	B2	OP009279		UUV44216.1
29537308	68225	tree00189	na	PolB	B2	MW677513		QXN71276.1
29537388	68475	tree00189	na	PolB	B2	MW677516		QXN71507.1
29537648	67605	tree00189	na	PolB	B2	MW677522		QXN72033.1
35258458	67639	tree00189	na	PolB	B2	OP009269		UUV43277.1
35258838	68141	tree00189	na	PolB	B2	OP009288		UUV45026.1
35258398	68972	tree00189	na	PolB	B2	OP009266		UUV42978.1
29537748	67718	tree00189	na	PolB	B2	MW677524		QXN72236.1
29537488	68244	tree00189	na	PolB	B2	MW677518		QXN71676.1
35258538	68260	tree00189	na	PolB	B2	OP009273		UUV43648.1
29537528	67929	tree00189	na	PolB	B2	MW677519		QXN71778.1
35258738	67036	tree00189	na	PolB	B2	OP009283		UUV44581.1
29537608	67494	tree00189	na	PolB	B2	MW677521		QXN71934.1
35258818	67804	tree00189	na	PolB	B2	OP009287		UUV44929.1
35258418	68138	tree00189	na	PolB	B2	OP009267		UUV43080.1
35258378	66472	tree00189	na	PolB	B2	OP009265		UUV42883.1
35258618	65779	tree00189	na	PolB	B2	OP009277		UUV44053.1
35258758	66287	tree00189	na	PolB	B2	OP009284		UUV44679.1
35258438	68804	tree00189	na	PolB	B2	OP009268		UUV43185.1
clade2 subtrees 01336-01351
23486678	85840	tree01336	Felixounavirus	PolA	A5	MW006475	QPI14299.1
23486818	86886	tree01336	Felixounavirus	PolA	A5	MW006482	QPI15744.1,QPI15746.1
23486658	87369	tree01336	Felixounavirus	PolA	A5	MW006474	QPI14150.1,QPI14153.1
9337548	86626	tree01336	Felixounavirus	PolA	A5	JX181822,JX181823	AFU63531.1,AFU63533.1
5465908	87709	tree01336	Felixounavirus	PolA	A5	KP143762,NC_041923	AJF40566.1,AJF40567.1
6111158	86360	tree01336	Felixounavirus	PolA	A5	MG251391	AUE22375.1,AUE22377.1
6111178	86365	tree01336	Felixounavirus	PolA	A5	MG251392	AUE22504.1,AUE22505.1
5465868	84419	tree01336	Felixounavirus	PolA	A5	KY626162,NC_041922	ARK07295.1,ARK07296.1
9337528	85125	tree01336	Felixounavirus		A5	JX181814,JX181815,JX181816,JX181817,JX181818,JX181819,JX181820,JX181821
17298028	86996	tree01336	Felixounavirus	PolA	A5	MN227145	QEP52982.1,QEP52983.1
15408528	86878	tree01336	Felixounavirus	PolA	A5	MN481367	QGF20792.1,QGF20793.1
6111798	87609	tree01336	Felixounavirus	PolA	A5	MG646670	AUM59267.1,AUM59268.1
6111838	87628	tree01336	Felixounavirus	PolA	A5	MG646671	AUM59417.1,AUM59418.1
6111858	87609	tree01336	Felixounavirus	PolA	A5	MG646669,NC_042097	AUM59147.1,AUM59148.1
30800828	85944	tree01336	Felixounavirus	PolA	A5	OL474141	UGV20061.1
6111818	84916	tree01336	Felixounavirus	PolA	A5	MG646672,NC_042096	AUM59535.1,AUM59536.1
27202658	85995	tree01336	Felixounavirus	PolA	A5	MZ150758	QVW09149.1,QVW09150.1
33757948	86400	tree01336	Felixounavirus	PolA	A5	ON239128	UPW36283.1,UPW36285.1
31793028	86130	tree01336	Felixounavirus	PolA	A5	OL825705	UKH49294.1,UKH49296.1
4780398	86231	tree01336	Felixounavirus	PolA	A5	JX560968,NC_027369	AFU62406.1,AFU62408.1
18112958	85516	tree01336	Felixounavirus	PolA	A5	MN994498	QIN92450.1
18113038	86841	tree01336	Felixounavirus	PolA	A5	MN994503	QIN93009.1,QIN93010.1
10750678	86019	tree01336	Felixounavirus	PolA	A5	LC473039	BBJ27116.1,BBJ27118.1
29512348	85818	tree01336	Felixounavirus	PolA	A5	MZ327261	QZD26165.1,QZD26166.1
29496628	85702	tree01336	Felixounavirus	PolA	A5	MW362867	QXN67204.1,QXN67206.1
29496648	85706	tree01336	Felixounavirus	PolA	A5	MW321605	QXN66959.1,QXN66961.1
29497508	85703	tree01336	Felixounavirus	PolA	A5	MW311372	QXN67048.1,QXN67050.1
6450308	85675	tree01336	Felixounavirus	PolA	A5	MH051914	AWD91379.1,AWD91380.1
33781938	87829	tree01336	Felixounavirus	PolA	A5	ON210138	URO83514.1,URO83516.1
30803608	86784	tree01336	Felixounavirus	PolA	A5	OK272472	UGO54905.1,UGO54907.1
4780318	87510	tree01336	Felixounavirus	PolA	A5	KP010413,NC_027329	AJT60670.1
33214138	84827	tree01336	Felixounavirus	PolA	A5	OM386663	UPW39588.1
33214198	85919	tree01336	Felixounavirus	PolA	A5	OM386664	UPW39660.1
16215488	87544	tree01336	Felixounavirus	PolA	A5	MN850619	QHR72218.1
15954108	88360	tree01336	Felixounavirus	PolA	A5	MN882542	QHJ72636.1
24376918	88041	tree01336	Felixounavirus	PolA	A5	MW296865	QQG31102.1
24897698	88795	tree01336	Felixounavirus	PolA	A5	MW423797	QQV89204.1
31400988	86124	tree01336	Felixounavirus	PolA	A5	OL800606	UJD21550.1,UJD21585.1
7255738	87030	tree01336	Felixounavirus	PolA	A5	KC139526,KC139527,KC139528,KC139529,KC139530,KC139531,KC139532,KC139533,KC139534,KC139535,KC139536,KC139537,KC139538,KC139539,KC139540,KC139541,KC139542	AGF88708.1,AGF88710.1
7255758	87099	tree01336	Felixounavirus		A5	KC139543,KC139544,KC139545,KC139546,KC139547,KC139548,KC139549,KC139550,KC139551,KC139552,KC139553,KC139554,KC139555,KC139556
4780198	87603	tree01336	Felixounavirus	PolA	A5	JN225449,NC_027360	AFQ96139.1
4797048	87712	tree01336	Felixounavirus	PolA	A5	KF055347,NC_029023	AGR48453.1,AGR48455.1
13541048	86219	tree01336	Felixounavirus	PolA	A5	MK962758	QEG06754.1
16215688	85311	tree01336	Felixounavirus	PolA	A5	MN850564	QHR64739.1
17373518	83259	tree01336	Felixounavirus	PolA	A5	MN850631	QIG66611.1
16217018	86106	tree01336	Felixounavirus	PolA	A5	MN850637	QHR74415.1,QHR74417.1
16216678	87263	tree01336	Felixounavirus	PolA	A5	MN850585	QHR67707.1
30169668	87100	tree01336	Felixounavirus	PolA	A5	MZ501086	QXV81738.1
4690718	86155	tree01336	Felixounavirus	PolA	A5	AF320576,NC_005282	AAQ14704.1,AAQ14817.1
5478508	83331	tree01336	Felixounavirus	PolA	A5	JF461087	AEO97513.1
5473988	82101	tree01336	Felixounavirus	PolA	A5	MF370225	ASR76752.1
16215228	83391	tree01336	Felixounavirus	PolA	A5	MN850610	QHR70863.1
33757988	78384	tree01336	Felixounavirus	PolA	A5	ON540300	URN71147.1
15582568	87688	tree01336	Felixounavirus	PolA	A5	LR597663	VUF57008.1
16536158	87251	tree01336	Felixounavirus	PolA	A5	LC519489	BBU53701.1
16216638	86702	tree01336	Felixounavirus	PolA	A5	MN850639	QHR74618.1
8724058	87553	tree01336	Felixounavirus	PolA	A5	MK524176	QBJ00670.1
29497248	90298	tree01336	Felixounavirus	PolA	A5	MT887289	QNI21307.1
22205478	88760	tree01336	Felixounavirus	PolA	A5	MT833282	QNR52052.1
29649578	88159	tree01336	Felixounavirus	PolA	A5	OK040807	UCJ01392.1
29649598	87817	tree01336	Felixounavirus	PolA	A5	OK040806	UCJ01247.1
4794928	87372	tree01336	Felixounavirus	PolA	A5	KR014248,NC_028825	AKC04926.1
7513828	88016	tree01336	Felixounavirus	PolA	A5	KT184315	ANZ52096.1
7513848	89635	tree01336	Felixounavirus	PolA	A5	KT184316	ANZ52138.1
7513788	88356	tree01336	Felixounavirus	PolA	A5	KT184313	ANZ51881.1
7513808	88309	tree01336	Felixounavirus	PolA	A5	KT184314	ANZ51983.1
15582648	88002	tree01336	Felixounavirus	PolA	A5	LR699048	VVC17436.1
25533518	88421	tree01336	Felixounavirus	PolA	A5	MW481326	QSL99034.1
9256738	86950	tree01336	Felixounavirus	PolA	A5	MH571750	AXH65131.1
4732038	88487	tree01336	Felixounavirus	PolA	A5	EU877232,NC_012749	ACJ71917.1
5449758	88632	tree01336	Felixounavirus	PolA	A5	KP869110	AKE46705.1
5449738	88771	tree01336	Felixounavirus	PolA	A5	KP869109	AKE46590.1
6919088	88998	tree01336	Felixounavirus	PolA	A5	KP869106	AKE46386.1
5470588	88531	tree01336	Felixounavirus	PolA	A5	KP869100,NC_041979	AKE45004.1
6919068	92632	tree01336	Felixounavirus		A5	KP869113
30642628	87693	tree01336	Felixounavirus	PolA	A5	LR880803	CAD5160398.1,CAD5160400.1
34325378	88854	tree01336	Felixounavirus	PolA	A5	OX016465	CAH6635150.1,CAH6635152.1
10749978	88409	tree01336	Felixounavirus	PolA	A5	MK482689	QBQ76171.1
10749998	88409	tree01336	Felixounavirus	PolA	A5	MK482688	QBQ76349.1
9256618	84898	tree01336	Felixounavirus	PolA	A5	MK482690	QBQ76087.1
16215508	87715	tree01336	Felixounavirus	PolA	A5	MN850605	QHR70296.1
32926628	87613	tree01336	Felixounavirus	PolA	A5	MZ726791	UAW57950.1
32926648	89496	tree01336	Felixounavirus	PolA	A5	MZ726792	UAW58077.1
15582528	87749	tree01336	Felixounavirus	PolA	A5	LR597658	VUF55360.1
16215428	88511	tree01336	Felixounavirus	PolA	A5	MN850636	QHR74341.1
29512368	85730	tree01336	Felixounavirus	PolA	A5	MZ327262	QZD26299.1
10948648	88966	tree01336	Felixounavirus	PolA	A5	MK965970	QCW19302.1
10948628	89091	tree01336	Felixounavirus	PolA	A5	MK965969	QCW19176.1
16215128	88226	tree01336	Felixounavirus	PolA	A5	MN850614	QHR71376.1
16215468	87282	tree01336	Felixounavirus	PolA	A5	MN850644	QHR75257.1
16216378	89137	tree01336	Felixounavirus	PolA	A5	MN850611	QHR71023.1
18262228	88272	tree01336	Felixounavirus	PolA	A5	MN994499	QIQ68401.1
16216078	88168	tree01336	Felixounavirus	PolA	A5	MN850580	QHR67296.1
16215188	86963	tree01336	Felixounavirus	PolA	A5	MN850633	QHR74075.1,QHR74077.1
16215568	85798	tree01336	Felixounavirus	PolA	A5	MN850566	QHR65084.1,QHR65086.1
7460528	84668	tree01336	Felixounavirus	PolA	A5	MH586731	AXY86297.1
16215648	87590	tree01336	Felixounavirus	PolA	A5	MN850577	QHR66662.1
4797028	86252	tree01336	Felixounavirus	PolA	A5	KM092515,NC_028872	AIK67905.1
16215348	87360	tree01336	Felixounavirus	PolA	A5	MN850635	QHR74210.1
16216618	88814	tree01336	Felixounavirus	PolA	A5	MN850603	QHR70114.1
4809348	87662	tree01336	Felixounavirus	PolA	A5	KX377933,NC_031082	ANT42158.1
16216858	88257	tree01336	Felixounavirus	PolA	A5	MN850647	QHR75778.1,QHR75779.1
4780798	88403	tree01336	Felixounavirus	PolA	A5	KM657822,NC_027337	AIW02352.1,AIW02355.1
4814208	89817	tree01336	Felixounavirus	PolA	A5	KX405003,NC_031939	ANT42423.1,ANT42425.1
7255778	86643	tree01336	Felixounavirus	PolA	A5	KC139638,KC139639,KC139640,KC139641,KC139642,KC139643,KC139644,KC139645,KC139646,KC139647,KC139648	AGF89388.1,AGF89390.1
35130698	89584	tree01336	Felixounavirus	PolA	A5	ON868915	UUG68213.1,UUG68214.1
30803868	86143	tree01336	Felixounavirus	PolA	A5	OK272490	UGO57052.1,UGO57054.1
33214058	82361	tree01336	Felixounavirus	PolA	A5	OM386661	UPW39176.1
33214238	83464	tree01336	Felixounavirus	PolA	A5	OM386665	UPW39820.1
15779348	89355	tree01336	Felixounavirus	PolA	A5	MN655999	QHB48936.1
5475988	88580	tree01336	Mooglevirus	PolA	A5	MF158043	ATE86219.1
6106838	87575	tree01336	Mooglevirus	PolA	A5	MF327003,NC_042075	AUV62813.1
33879188	89515	tree01336	Mooglevirus	PolA	A5	ON528730	URY12483.1
21502568	88582	tree01336	Mooglevirus	PolA	A5	MN342151	QFR58495.1
5475948	88474	tree01336	Mooglevirus	PolA	A5	MF158041	ATE85987.1
5475928	87570	tree01336	Mooglevirus	PolA	A5	MF158040,NC_042017	ATE85903.1
5476008	90270	tree01336	Mooglevirus	PolA	A5	MF158044	ATE86300.1
6106878	90375	tree01336	Mooglevirus	PolA	A5	MF327005	AUV56293.1
6106858	90092	tree01336	Mooglevirus	PolA	A5	MF327004,NC_042076	AUV62947.1
9087808	90227	tree01336	Mooglevirus	PolA	A5	MK562502	QBP32798.1
33879148	87867	tree01336	Mooglevirus	PolA	A5	ON528729	URY12321.1
34636298	89009	tree01336	Mooglevirus	PolA	A5	OM953433	UTC26036.1
4859728	90000	tree01336	Mooglevirus	PolA	A5	KT001916,NC_028247	AKU43985.1
7785758	89570	tree01336	Mooglevirus	PolA	A5	MH920362	AYR00780.1
5470548	89596	tree01336	Mooglevirus	PolA	A5	KT363872,NC_041977	ALA06854.1
30829618	89335	tree01336	Mooglevirus	PolA	A5	OK539913	UHS65465.1
33879208	86414	tree01336	Mooglevirus	PolA	A5	ON528731	URY12714.1
33879228	88154	tree01336	Mooglevirus	PolA	A5	ON528732	URY12825.1
9087988	88821	tree01336	Mooglevirus	PolA	A5	MK562505	QBP33123.1
4859748	87999	tree01336	Mooglevirus	PolA	A5	KM236239,NC_027293	AIW03773.1
5466008	87998	tree01336	Mooglevirus	PolA	A5	KY654690	ARB06530.1
8236468	85887	tree01336	na	PolA	A5	MK295205	AZV01454.1
8445908	86752	tree01336	Suspvirus	PolA	A5	MH791400	QAX98278.1
8445988	86813	tree01336	Suspvirus	PolA	A5	MH791413	QAY00999.1
16215998	86664	tree01336	Suspvirus	PolA	A5	MN850587	QHR67950.1
9087928	87998	tree01336	Suspvirus	PolA	A5	MK562504	QBP32989.1
8711988	88698	tree01336	Suspvirus	PolA	A5	KT454806,NC_028935	ALH47207.1
8711948	90743	tree01336	Suspvirus	PolA	A5	KT454805,NC_028808	ALH47076.1
4783798	147303	tree01336	na	PolA	A5	GU169904	ACZ55493.1,ACZ55501.1
29553568	85869	tree01337	na	PolA	A5	MW749004	QYA57244.1
29650038	87038	tree01337	na	PolA	A5	OK283618	UCR92136.1
29553768	86185	tree01337	na	PolA	A5	MW749010	QYA57443.1
14656158	92039	tree01338	na	PolA	A5	MN270891	QFP93839.1
14656208	92039	tree01338	na	PolA	A5	MN270892	QFP93984.1
15729478	91663	tree01338	na	PolA	A5	MK290737	AZV02151.1
15729498	91660	tree01338	na	PolA	A5	MK290738	AZV02297.1
15864668	85311	tree01339	Kolesnikvirus	PolA	A5	MK759884	QHI00635.1
30803948	85494	tree01339	Kolesnikvirus	PolA	A5	OK483342	UFD98383.1
7132308	84559	tree01339	Kolesnikvirus	PolA	A5	MH426725	AXN57412.1
4727858	84576	tree01339	Kolesnikvirus	PolA	A5	EU710883,NC_011811	ACH89002.1
4736478	84565	tree01339	Kolesnikvirus	PolA	A5	FQ482083,NC_015292	CBX44433.1
37303678	85137	tree01339	Kolesnikvirus	PolA	A5	ON706965	UXD79891.1
7529078	85263	tree01339	Kolesnikvirus	PolA	A5	MG589384	AYD79550.1
13541468	84567	tree01339	Kolesnikvirus	PolA	A5	MK770412	QEG07627.1
15408748	85180	tree01339	Kolesnikvirus	PolA	A5	MN604407	QGF21824.1
36646258	84251	tree01339	Kolesnikvirus	PolA	A5	OM522317	UNA01033.1
5470568	84694	tree01339	Kolesnikvirus	PolA	A5	HQ728263,NC_041978	AEJ81318.1
9447828	56092	tree01339	Kolesnikvirus	PolA	A5	FQ857195	CCA66301.1
15402158	93482		na	PolA	A4	MK892806	QDP64842.1
16852938	92760		Myoalterovirus	PolA	A4	MN877442,NC_048847	QHZ59827.1
15400518	86285		na	PolA	A4	MK892724	QDP59504.1,QDP59506.1
33487558	91700	tree01340	Pakpunavirus	PolA	A4	ON361135	UQS93552.1,UQS93553.1
5604338	93296	tree01340	Pakpunavirus	PolA	A4	MF974178	ATI16042.1,ATI16044.1
33737318	92408	tree01340	Pakpunavirus	PolA	A4	MW526259	QYC95140.1,QYC95142.1
4758578	92495	tree01340	Pakpunavirus	PolA	A4	KC862298,NC_022967	AGR89175.1
4759378	93147	tree01340	Pakpunavirus	PolA	A4	KC862300,NC_022986	AGR89351.1
4808288	93129	tree01340	Pakpunavirus	PolA	A4	KU761955,NC_031110	AMQ66258.1
8398508	92558	tree01340	Pakpunavirus	PolA	A4	MK224498	QAU05034.1
11583368	91394	tree01340	Pakpunavirus	PolA	A4	MN013356	QDF15581.1
5460918	91212	tree01340	Pakpunavirus	PolA	A4	KY000083,NC_041903	APD20818.1
5461058	92338	tree01340	Pakpunavirus	PolA	A4	KY073228,NC_041904	APD19542.1
4747878	93017	tree01340	Pakpunavirus	PolA	A4	GU988610,NC_019450	ADF58177.1
4808028	94555	tree01340	Pakpunavirus	PolA	A4	KR052143,NC_031073	ALA12052.1
18983418	94315	tree01340	Pakpunavirus	PolA	A4	MH791408	QAX99842.1,QJC44191.1
8445868	94315	tree01340	Pakpunavirus	PolA	A4	MH791416	QAY01681.1
18982698	93975	tree01340	Pakpunavirus	PolA	A4	MH791399	QAX98160.1,QJC44170.1
6947808	91364	tree01340	Pakpunavirus	PolA	A4	MH370478	AXC34681.1
7460608	92348	tree01340	Pakpunavirus	PolA	A4	MH725810	AXY86906.1
4792308	94109	tree01340	Pakpunavirus	PolA	A4	KT804923,NC_028652	ALJ97562.1
8398548	94434	tree01340	Pakpunavirus	PolA	A4	MK340761	QAU05376.1
4800188	93464	tree01340	Pakpunavirus	PolA	A4	KU297675,NC_029083	ALT58384.1,ALT58386.1
4748438	92777	tree01340	Pakpunavirus	PolA	A4	HE983845,NC_019918	CCM43641.1
6525488	93503	tree01340	Pakpunavirus	PolA	A4	LN610575	CEF89418.1
6195558	93848	tree01340	Pakpunavirus	PolA	A4	LN610572,NC_042113	CEF89032.1,CEF89034.1
26645308	92467	tree01340	Pakpunavirus	PolA	A4	MN563785	QGK90335.1,QGK90336.1
30621798	92393	tree01340	Pakpunavirus	PolA	A4	OK539826	UGL61608.1,UGL61609.1
13197858	92730	tree01340	Pakpunavirus	PolA	A4	MK443264	QBP28123.1,QBP28125.1
4749358	91715	tree01340	Pakpunavirus	PolA	A4	HQ832595,NC_019913	AEK21630.1
4796788	93879	tree01340	Pakpunavirus	PolA	A4	KT736033,NC_028817	ALF51426.1,ALF51427.1
4807288	93754	tree01340	Pakpunavirus	PolA	A4	KU497559,NC_030910	AMD42923.1,AMD42924.1
7992628	92319	tree01340	Pakpunavirus	PolA	A4	MK138526	AZF89642.1
4737498	93198	tree01340	Pakpunavirus	PolA	A4	KC862297,NC_015294	AGS81760.1
33214638	94775	tree01340	Pakpunavirus	PolA	A4	ON169972	UPW35919.1
13197838	48656	tree01340	Pakpunavirus	PolA	A4	MK443265	QBJ04661.1,QBJ04663.1
31797888	88451	tree01341	Nankokuvirus	PolA	A4	OM421595	UKM53922.1
35318298	88083	tree01341	Nankokuvirus	PolA	A4	ON653033	UVD32677.1,UVD32693.1
5469588	87646	tree01341	Nankokuvirus	PolA	A4	KY994101,NC_041968	ARW57368.1
4738098	88322	tree01341	Nankokuvirus	PolA	A4	AB472900,NC_015272	BAJ09151.1,BAJ09166.1
18263188	88727	tree01341	Nankokuvirus	PolA	A4	MT118294	QIQ64954.1
18264868	88859	tree01341	Nankokuvirus	PolA	A4	MT108728	QIQ64062.1
18265078	88728	tree01341	Nankokuvirus	PolA	A4	MT108730	QIQ63808.1
18263528	88805	tree01341	Nankokuvirus	PolA	A4	MT118300	QIQ65589.1
13712218	87872	tree01341	Nankokuvirus	PolA	A4	MK799650	QEM40960.1,QEM40976.1
4760398	88135	tree01341	Nankokuvirus	PolA	A4	KC862301,NC_022966	AGR89521.1
4761078	88255	tree01341	Nankokuvirus	PolA	A4	KC862295,NC_022974	AGR89005.1
4758498	88097	tree01341	Nankokuvirus	PolA	A4	KC862299,NC_022970	ADX32241.1
5478748	88097	tree01341	Nankokuvirus	PolA	A4	KC862296	ADX32056.1
4793388	84583	tree01341	Nankokuvirus	PolA	A4	KM434186,NC_028882	AIW01786.1,AIW01802.1
4777538	86246	tree01341	Nankokuvirus	PolA	A4	LN610573,NC_026587	CEF89211.1
6525548	86668	tree01341	Nankokuvirus		A4	LN610581
6525508	83598	tree01341	Nankokuvirus	PolA	A4	LN610576	CEF89587.1
6525568	84759	tree01341	Nankokuvirus		A4	LN610582
18263218	83260	tree01341	Nankokuvirus	PolA	A4	MT118295	QIQ65114.1
22030848	100180	tree01342	Otagovirus	PolA	A4	MT670417	QNN99857.1
22030878	99272	tree01342	Otagovirus	PolA	A4	MT670418	QNO00034.1
29512448	98440	tree01342	Otagovirus	PolA	A4	MZ348426	QXV71769.1
20288988	98287	tree01342	Otagovirus	PolA	A4	KJ409772,NC_023601	QLF67491.1
22030968	99689	tree01342	Otagovirus	PolA	A4	MT670420	QNO00377.1
22031068	98951	tree01342	Otagovirus	PolA	A4	MT670422	QNO00724.1
22031028	98800	tree01342	Otagovirus	PolA	A4	MT670421	QNO00551.1
29528388	94020	tree01342	Otagovirus	PolA	A4	MZ868713	UAW53575.1
24925368	99229	tree01342	Otagovirus	PolA	A4	MW175491	QPB10529.1
29668398	99455	tree01342	Otagovirus	PolA	A4	MN905160	QHZ60065.1
22030918	98739	tree01342	Otagovirus	PolA	A4	MT670419	QNO00205.1
29533028	98536	tree01342	Otagovirus	PolA	A4	MZ826350	UAV89707.1
30621558	97989	tree01342	Otagovirus	PolA	A4	OK258139	UGL61307.1
29533088	98432	tree01342	Otagovirus	PolA	A4	MZ826353	UAV89975.1
30621578	97884	tree01342	Otagovirus	PolA	A4	OK275491	UGL62701.1
4799888	98765	tree01342	Otagovirus	PolA	A4	LN887844,NC_029065	CUR44287.1
6315348	97330	tree01342	Otagovirus	PolA	A4	MF893340	ATN92811.1
5622928	92068	tree01343	Flaumdravirus	PolA	A4	KU130128	AMR57671.1
5622948	92095	tree01343	Flaumdravirus	PolA	A4	KU130131	AMR58169.1
4807068	90552	tree01343	Flaumdravirus	PolA	A4	KU130126,NC_030934	AMR57350.1
5622908	92466	tree01343	Flaumdravirus	PolA	A4	KU130127	AMR57509.1
5622968	92816	tree01343	Flaumdravirus	PolA	A4	KU130129,NC_042054	AMR57830.1
5622988	93385	tree01343	Flaumdravirus	PolA	A4	KU130130	AMR57999.1
29523888	94844	tree01343	na	PolA	A4	OK040171	UAV84579.1
36089098	101574	tree01344	na	PolA	A4	MZ605293	QYW06596.1
6110738	97425	tree01344	na	PolA	A4	MG018930	ATW58351.1
22205718	98780		na	PolA	A4	MT740307	QNR53901.1
15400838	86616		na	PolA	A4	MK892740	QDP60405.1
5454658	103218	tree01345	Plaisancevirus	PolB	B4	KU862660,NC_041880		ANA49321.1
7579558	103355	tree01345	na	PolB	B4	MH593834		AXF53124.1
21435958	102499	tree01346	Saclayvirus	PolA	A3	MT623546	QMP19022.1,QMP19094.1
31261118	100533	tree01346	Saclayvirus	PolA	A3	MW349133	QQV88767.1,QQV88838.1
7529618	102789	tree01346	Saclayvirus	PolA	A3	MH746814,NC_048080	AYD82314.1,AYD82459.1
18751318	103539	tree01346	Saclayvirus	PolA	A3	MT188223	QIW91572.1,QIW91647.1
10535878	101770	tree01346	Saclayvirus	PolA	A3	MK170160	AZF88469.1,AZF88539.1
7528838	104354	tree01346	Saclayvirus	PolA	A3	MH800199,NC_048075	AYD85689.1,AYD85840.1
7528798	103628	tree01346	Saclayvirus	PolA	A3	MH800198,NC_048074	AYD85526.1,AYD85676.1
31400768	105384	tree01346	Saclayvirus	PolA	A3	OL960030	UJE34696.1,UJE34773.1
4812668	104906	tree01346	Saclayvirus	PolA	A3	KJ628499,NC_031280	AJK27172.1,AJK27245.1
4770078	99730	tree01346	Saclayvirus	PolA	A3	KJ473422,NC_025462	AHY26619.1
10216398	83415	tree01347	Barbavirus	PolA&PolB	B4	MK719737	QCQ62846.1	QCQ62834.1
10224218	81595	tree01347	Barbavirus	PolA&PolB	B4	MK719746	QCQ64075.1	QCQ64063.1
10215138	80469	tree01347	Barbavirus	PolA&PolB	B4	MK719717	QCQ60081.1	QCQ60069.1
22035798	80447	tree01347	Barbavirus	PolA&PolB	B4	MT497279	QNO10423.1	QNO10411.1
22031828	80348	tree01347	Barbavirus	PolA&PolB	B4	MT497235	QNO03147.1	QNO03296.1
22031738	80348	tree01347	Barbavirus	PolA&PolB	B4	MT497234	QNO03124.1	QNO03112.1
22034638	80447	tree01347	Barbavirus	PolA&PolB	B4	MT497238	QNO03775.1	QNO03763.1
22034978	80447	tree01347	Barbavirus	PolA&PolB	B4	MT497249	QNO05557.1	QNO05545.1
10214578	80400	tree01347	Barbavirus	PolA&PolB	B4	MK719708	QCQ58839.1	QCQ58827.1
22034918	80447	tree01347	Barbavirus	PolA&PolB	B4	MT497248	QNO05397.1	QNO05385.1
22035118	80447	tree01347	Barbavirus	PolA&PolB	B4	MT497255	QNO06533.1	QNO06521.1
22035698	80447	tree01347	Barbavirus	PolA&PolB	B4	MT497275	QNO09772.1	QNO09760.1
22031338	80441	tree01347	Barbavirus	PolA&PolB	B4	MT497224	QNO01499.1	QNO01487.1
22035358	80435	tree01347	Barbavirus	PolA&PolB	B4	MT497263	QNO07818.1	QNO07806.1
10216228	80342	tree01347	Barbavirus	PolA&PolB	B4	MK719735	QCQ62571.1	QCQ62559.1
10216618	80284	tree01347	Barbavirus	PolA&PolB	B4	MK719740	QCQ63259.1	QCQ63247.1
10214028	80240	tree01347	Barbavirus	PolA&PolB	B4	MK719701	QCQ57885.1	QCQ57873.1
10224308	80237	tree01347	Barbavirus	PolA&PolB	B4	MK719749	QCQ64488.1	QCQ64476.1
10214668	80236	tree01347	Barbavirus	PolA&PolB	B4	MK719709	QCQ58976.1	QCQ58964.1
10224478	80206	tree01347	Barbavirus	PolA&PolB	B4	MK719754	QCQ65175.1	QCQ65163.1
22035038	80446	tree01347	Barbavirus	PolA&PolB	B4	MT497251	QNO05881.1	QNO05869.1
10215178	80353	tree01347	Barbavirus	PolA&PolB	B4	MK719718	QCQ60220.1	QCQ60208.1
10215278	80342	tree01347	Barbavirus	PolA&PolB	B4	MK719721	QCQ60631.1	QCQ60619.1
22035418	80348	tree01347	Barbavirus	PolA&PolB	B4	MT497265	QNO07999.1	QNO08148.1
22035758	80342	tree01347	Barbavirus	PolA&PolB	B4	MT497277	QNO10009.1	QNO09997.1
22035178	80447	tree01347	Barbavirus	PolA&PolB	B4	MT497257	QNO06810.1	QNO06822.1
10214978	80236	tree01347	Barbavirus	PolA&PolB	B4	MK719713	QCQ59529.1	QCQ59517.1
22035338	80333	tree01347	Barbavirus	PolA&PolB	B4	MT497262	QNO07618.1	QNO07606.1
10215318	80332	tree01347	Barbavirus	PolA&PolB	B4	MK719722	QCQ60768.1	QCQ60756.1
10214888	80341	tree01347	Barbavirus	PolA&PolB	B4	MK719712	QCQ59393.1	QCQ59381.1
10214418	80341	tree01347	Barbavirus	PolA&PolB	B4	MK719706	QCQ58567.1	QCQ58555.1
10224418	80336	tree01347	Barbavirus	PolA&PolB	B4	MK719752	QCQ64903.1	QCQ64891.1
10224118	80341	tree01347	Barbavirus	PolA&PolB	B4	MK719744	QCQ63805.1	QCQ63793.1
10214248	80341	tree01347	Barbavirus	PolA&PolB	B4	MK719704	QCQ58293.1	QCQ58281.1
10224378	80341	tree01347	Barbavirus	PolA&PolB	B4	MK719751	QCQ64767.1	QCQ64755.1
22035278	80394	tree01347	Barbavirus	PolA&PolB	B4	MT497261	QNO07405.1	QNO07393.1
10224438	80341	tree01347	Barbavirus	PolA&PolB	B4	MK719753	QCQ65039.1	QCQ65027.1
10214088	80341	tree01347	Barbavirus	PolA&PolB	B4	MK719702	QCQ58021.1	QCQ58009.1
10215098	80341	tree01347	Barbavirus	PolA&PolB	B4	MK719716	QCQ59944.1	QCQ59932.1
10215218	80341	tree01347	Barbavirus	PolA&PolB	B4	MK719719	QCQ60356.1	QCQ60344.1
10215608	80342	tree01347	Barbavirus	PolA&PolB	B4	MK719727	QCQ61461.1	QCQ61449.1
22035198	80378	tree01347	Barbavirus	PolA&PolB	B4	MT497258	QNO07020.1	QNO06871.1
10224178	80270	tree01347	Barbavirus	PolA&PolB	B4	MK719745	QCQ63939.1	QCQ63927.1
10215518	80303	tree01347	Barbavirus	PolA&PolB	B4	MK719725	QCQ61188.1	QCQ61176.1
10215948	80342	tree01347	Barbavirus	PolA&PolB	B4	MK719731	QCQ62017.1	QCQ62005.1
22035578	80423	tree01347	Barbavirus	PolA&PolB	B4	MT497271	QNO09117.1	QNO09105.1
22035458	80447	tree01347	Barbavirus	PolA&PolB	B4	MT497267	QNO08467.1	QNO08455.1
10216298	80342	tree01347	Barbavirus	PolA&PolB	B4	MK719736	QCQ62709.1	QCQ62697.1
10216518	80340	tree01347	Barbavirus	PolA&PolB	B4	MK719739	QCQ63125.1	QCQ63113.1
10215338	80312	tree01347	Barbavirus	PolA&PolB	B4	MK719723	QCQ60906.1	QCQ60894.1
10216458	80342	tree01347	Barbavirus	PolA&PolB	B4	MK719738	QCQ62988.1	QCQ62976.1
22035158	80347	tree01347	Barbavirus	PolA&PolB	B4	MT497256	QNO06585.1	QNO06597.1
10224238	80342	tree01347	Barbavirus	PolA&PolB	B4	MK719747	QCQ64213.1	QCQ64201.1
10215238	80342	tree01347	Barbavirus	PolA&PolB	B4	MK719720	QCQ60494.1	QCQ60482.1
10214838	80332	tree01347	Barbavirus	PolA&PolB	B4	MK719711	QCQ59257.1	QCQ59245.1
10215768	80342	tree01347	Barbavirus	PolA&PolB	B4	MK719729,NC_048189	QCQ61738.1	QCQ61726.1
10224038	80342	tree01347	Barbavirus	PolA&PolB	B4	MK719743	QCQ63671.1	QCQ63659.1
10216698	80355	tree01347	Barbavirus	PolA&PolB	B4	MK719741	QCQ63395.1	QCQ63383.1
10214178	80352	tree01347	Barbavirus	PolA&PolB	B4	MK719703	QCQ58157.1	QCQ58145.1
10215558	80226	tree01347	Barbavirus	PolA&PolB	B4	MK719726	QCQ61325.1	QCQ61313.1
22031388	80348	tree01347	Barbavirus	PolB	B4	MT497225		QNO01516.1
22034878	80348	tree01347	Barbavirus	PolA&PolB	B4	MT497246	QNO05034.1	QNO05046.1
22034818	80348	tree01347	Barbavirus	PolA&PolB	B4	MT497244	QNO04657.1	QNO04645.1
22035478	80348	tree01347	Barbavirus	PolA&PolB	B4	MT497268	QNO08540.1	QNO08528.1
10214498	80327	tree01347	Barbavirus	PolA&PolB	B4	MK719707	QCQ58703.1	QCQ58691.1
22034798	80347	tree01347	Barbavirus	PolA&PolB	B4	MT497243	QNO04495.1	QNO04483.1
22031458	80168	tree01347	Barbavirus	PolA&PolB	B4	MT497226	QNO01792.1	QNO01804.1
10215068	80203	tree01347	Barbavirus	PolA&PolB	B4	MK719715	QCQ59806.1	QCQ59794.1
22035058	80447	tree01347	Barbavirus	PolA&PolB	B4	MT497252	QNO05954.1	QNO05942.1
22035238	80447	tree01347	Barbavirus	PolA&PolB	B4	MT497259	QNO07130.1	QNO07142.1
22031488	80348	tree01347	Barbavirus	PolA&PolB	B4	MT497227	QNO01986.1	QNO01836.1
22034698	80348	tree01347	Barbavirus	PolA&PolB	B4	MT497240	QNO04011.1	QNO03999.1
10216158	80785	tree01347	Barbavirus	PolA&PolB	B4	MK719734	QCQ62434.1	QCQ62422.1
10214348	81004	tree01347	Barbavirus	PolA&PolB	B4	MK719705	QCQ58429.1	QCQ58416.1
22035778	81257	tree01347	Barbavirus	PolA&PolB	B4	MT497278	QNO10147.1	QNO10135.1
22035618	79770	tree01347	Barbavirus	PolA&PolB	B4	MT497273	QNO09443.1	QNO09431.1
22035538	80655	tree01347	Barbavirus	PolA&PolB	B4	MT497270	QNO08916.1	QNO08928.1
22034618	80561	tree01347	Barbavirus	PolA&PolB	B4	MT497237	QNO03519.1	QNO03507.1
22034898	80556	tree01347	Barbavirus	PolA&PolB	B4	MT497247	QNO05236.1	QNO05224.1
22035518	80556	tree01347	Barbavirus	PolA&PolB	B4	MT497269	QNO08682.1	QNO08670.1
22034678	80556	tree01347	Barbavirus	PolA&PolB	B4	MT497239	QNO03824.1	QNO03812.1
22031698	80556	tree01347	Barbavirus	PolA&PolB	B4	MT497233	QNO02958.1	QNO02946.1
22034718	80556	tree01347	Barbavirus	PolA&PolB	B4	MT497241	QNO04172.1	QNO04160.1
22035078	80556	tree01347	Barbavirus	PolA&PolB	B4	MT497253	QNO06111.1	QNO06099.1
22035258	80655	tree01347	Barbavirus	PolA&PolB	B4	MT497260	QNO07297.1	QNO07309.1
22031638	80280	tree01347	Barbavirus	PolA&PolB	B4	MT497230	QNO02341.1	QNO02353.1
22035598	80655	tree01347	Barbavirus	PolA&PolB	B4	MT497272	QNO09201.1	QNO09213.1
22034578	80562	tree01347	Barbavirus	PolA&PolB	B4	MT497236	QNO03340.1	QNO03352.1
22031658	80556	tree01347	Barbavirus	PolA&PolB	B4	MT497231	QNO02629.1	QNO02617.1
22031548	80556	tree01347	Barbavirus	PolA&PolB	B4	MT497229	QNO02310.1	QNO02298.1
22031518	80556	tree01347	Barbavirus	PolA&PolB	B4	MT497228	QNO02144.1	QNO02132.1
22035378	80556	tree01347	Barbavirus	PolA&PolB	B4	MT497264	QNO07850.1	QNO07862.1
22035438	80556	tree01347	Barbavirus	PolA&PolB	B4	MT497266	QNO08300.1	QNO08312.1
22034998	80556	tree01347	Barbavirus	PolA&PolB	B4	MT497250	QNO05714.1	QNO05702.1
22035098	80616	tree01347	Barbavirus	PolA&PolB	B4	MT497254	QNO06372.1	QNO06360.1
22031678	80556	tree01347	Barbavirus	PolA&PolB	B4	MT497232	QNO02761.1	QNO02773.1
22035658	80655	tree01347	Barbavirus	PolA&PolB	B4	MT497274	QNO09555.1	QNO09543.1
22035738	80655	tree01347	Barbavirus	PolA&PolB	B4	MT497276	QNO09880.1	QNO09868.1
22034738	80655	tree01347	Barbavirus	PolA&PolB	B4	MT497242	QNO04385.1	QNO04397.1
22034858	80655	tree01347	Barbavirus	PolA&PolB	B4	MT497245	QNO04869.1	QNO04881.1
10216098	80361	tree01347	Barbavirus	PolA&PolB	B4	MK719733,NC_048191	QCQ62294.1	QCQ62282.1
10215718	81537	tree01347	Barbavirus	PolA&PolB	B4	MK719728	QCQ61599.1	QCQ61587.1
10216018	81477	tree01347	Barbavirus	PolA&PolB	B4	MK719732	QCQ62154.1	QCQ62142.1
10224278	81390	tree01347	Barbavirus	PolA&PolB	B4	MK719748	QCQ64349.1	QCQ64337.1
10216778	82164	tree01347	Barbavirus	PolA&PolB	B4	MK719742	QCQ63531.1	QCQ63519.1
10215398	82059	tree01347	Barbavirus	PolA&PolB	B4	MK719724	QCQ61043.1	QCQ61031.1
10214728	82744	tree01347	Barbavirus	PolA&PolB	B4	MK719710,NC_048187	QCQ59114.1	QCQ59102.1
10215038	81920	tree01347	Barbavirus	PolA&PolB	B4	MK719714,NC_048188	QCQ59667.1	QCQ59655.1
10215878	84608	tree01347	Barbavirus	PolA&PolB	B4	MK719730,NC_048190	QCQ61881.1	QCQ61866.1
10224338	84615	tree01347	Barbavirus	PolA&PolB	B4	MK719750	QCQ64631.1	QCQ64616.1
15397078	91671		na	PolB	B4	MK892565		QDP50276.1
15851178	89900		na	PolB	B4	MN582070		QGH72528.1
13967048	94068	tree01348	na	PolB	B4	MN276049		QEP53246.1
28211408	93604	tree01348	na	PolA	A4	MZ477002	QXM18593.1
27202598	93703	tree01349	na	PolB	B4	MZ043613		QVW53876.1
6450548	93641	tree01349	na	PolB	B4	MH133207		AWD93193.1
15454558	87255	tree01350	na	PolA	A3	MN497415	QGH73817.1
33681488	92456	tree01350	na	PolA	A3	OV696620	CAH1193362.1
14655938	89762		na	PolA	A4	MN399336	QFP93496.1
26785158	97874	tree01351	na	PolA	A3	MW316733	QVG64331.1
9276278	97177	tree01351	na	PolA	A3	KY000079	APD20293.1
26785198	96720	tree01351	na	PolA	A3	MW316731	QVG63992.1
26785178	97418	tree01351	na	PolA	A3	MW316732	QVG64172.1
4781058	98170	tree01351	na	PolA	A3	KM672662,NC_027332	AIW02815.1
15402678	87101		na	PolA	A4	MK892832	QDP66623.1
clade3 subtrees 01419-01425
8062368	59294	tree01419	na	PolA	A8	MG592636	AUR99911.1
8062388	59294	tree01419	na	PolA	A8	MG592637	AUR99996.1
8060928	59294	tree01419	na	PolA	A8	MG592563	AUR94440.1
8062648	59359	tree01419	na	PolA	A8	MG592650	AUS01047.1
8062568	59419	tree01419	na	PolA	A8	MG592646	AUS00710.1
8062408	59297	tree01419	na	PolA	A8	MG592638	AUS00082.1
8062548	59297	tree01419	na	PolA	A8	MG592645	AUS00625.1
8062428	59297	tree01419	na	PolA	A8	MG592639	AUS00167.1
8058128	59297	tree01419	na	PolA	A8	MG592411	AUR82758.1
8062608	59297	tree01419	na	PolA	A8	MG592648	AUS00877.1
8062448	59297	tree01419	na	PolA	A8	MG592640	AUS00252.1
8062308	59297	tree01419	na	PolA	A8	MG592633	AUR99653.1
8061088	59297	tree01419	na	PolA	A8	MG592571	AUR95080.1
8062328	59297	tree01419	na	PolA	A8	MG592634	AUR99738.1
8062628	59297	tree01419	na	PolA	A8	MG592649	AUS00962.1
8062688	59530	tree01419	na	PolA	A8	MG592652	AUS01217.1
8062708	59530	tree01419	na	PolA	A8	MG592653	AUS01302.1
8062668	59530	tree01419	na	PolA	A8	MG592651	AUS01132.1
8060968	59414	tree01419	na	PolA	A8	MG592565	AUR94613.1
8062288	59414	tree01419	na	PolA	A8	MG592632	AUR99568.1
8062488	59409	tree01419	na	PolA	A8	MG592642	AUS00415.1
8060948	59738	tree01419	na	PolA	A8	MG592564	AUR94528.1
8062348	59738	tree01419	na	PolA	A8	MG592635	AUR99826.1
8060468	60216	tree01419	na	PolA	A8	MG592538	AUR92387.1
8058068	58892	tree01419	na	PolA	A8	MG592408	AUR82457.1
8059028	60385	tree01419	na	PolA	A8	MG592463	AUR86710.1
8062748	59437	tree01419	na	PolA	A8	MG592655	AUS01465.1
29511788	60587	tree01419	na	PolA	A8	MW824430	QZI89376.1
29512168	59928	tree01419	na	PolA	A8	MW824433	QZI89534.1
36657798	58584	tree01419	na	PolA	A8	OX241563	CAH9016493.1
8059248	61748	tree01419	na	PolA	A8	MG592475	AUR87718.1
8059268	60990	tree01419	na	PolA	A8	MG592476	AUR87811.1
8058048	59872	tree01419	na	PolA	A8	MG592407	AUR82375.1
8061988	59981	tree01419	na	PolA	A8	MG592617	AUR98398.1
8061668	60097	tree01419	na	PolA	A8	MG592601	AUR97122.1
8061688	60160	tree01419	na	PolA	A8	MG592602	AUR97217.1
8060288	60734	tree01419	na	PolA	A8	MG592528	AUR91414.1
8059588	60458	tree01419	na	PolA	A8	MG592492	AUR88825.1
8059608	60458	tree01419	na	PolA	A8	MG592493	AUR88921.1
8057848	59979	tree01419	na	PolB	B5	MG592397		AUR81716.1
8059048	59851	tree01419	na	PolB	B5	MG592464		AUR86805.1
8059168	59851	tree01419	na	PolB	B5	MG592471		AUR87311.1
8058028	62440	tree01419	na	PolB	B5	MG592406		AUR82277.1
8058468	62503	tree01419	na	PolB	B5	MG592428		AUR83986.1
8058228	60399	tree01419	na	PolB	B5	MG592416		AUR83249.1
29502118	60078	tree01419	na	PolB	B5	MW824418		QZI92715.1
29512248	62006	tree01419	na	PolB	B5	MW824434		QZI93292.1
29511988	61131	tree01419	na	PolB	B5	MW824432		QZI89509.1
8058248	61206	tree01419	na	PolB	B5	MG592417		AUR83335.1
36654248	60137	tree01419	na	PolB	B5	OX241556		CAH9015840.1
36657618	59099	tree01419	na	PolB	B5	OX241427		CAH9012728.1
8062008	59649	tree01419	na	PolB	B5	MG592618		AUR98495.1
8446588	60177		na	PolB	B5	MH925092		QAY02022.1
7585098	58279		na	PolB	B6	MH622927		AXH72174.1
33277858	56858	tree01420	na	PolB	B7	OL604152		UJQ44030.1
35688618	60119	tree01420	na	PolB	B7	ON602746		UVX30819.1
32926728	57811	tree01420	na	PolB	B7	MZ726797		UAW58861.1
5460678	56051	tree01420	Sashavirus	PolB	B7	KY002061		APU92909.1
7460508	55978	tree01420	Sashavirus	PolB	B7	MH586730		AXY86241.1
5460658	53263	tree01420	Sashavirus	PolB	B7	KX987158,NC_047786		APU92818.1
7255578	56689	tree01421	Nonanavirus	PolB	B7	KC139632,KC139633,KC139634,KC139635,KC139636,KC139637
7269898	56612	tree01421	Nonanavirus	PolB	B7	KC139649,KC139650,KC139651
4772598	52869	tree01421	Nonanavirus	PolB	B7	KJ802832,NC_025443		AIB07068.1
13034688	53343	tree01422	Gorganvirus	PolB	B7	MG575420		QDU35688.1
5466948	54836	tree01422	Gorganvirus	PolB	B7	KY742649
15954168	55645	tree01422	Gorganvirus	PolB	B7	MN840487		QHJ72816.1
29668758	54169	tree01422	Gorganvirus	PolB	B7	MZ643249		QYC51801.1
8057728	42511	tree01423	na	PolB	B5	MG592391		AUR81370.1
8058328	43111	tree01423	na	PolB	B5	MG592421		AUR83583.1
7970508	43788	tree01423	na	PolB	B5	MG592449		AUR85341.1
8058568	47054	tree01423	na	PolB	B5	MG592436		AUR84468.1
7970548	47053	tree01423	na	PolB	B5	MG592443		AUR84985.1
7970528	47038	tree01423	na	PolB	B5	MG592445		AUR85116.1
36655658	47892	tree01423	na	PolB	B5	OX241569		CAH9015741.1
7970488	45020	tree01423	na	PolB	B5	MG592661		AUS01888.1
36657818	47759	tree01423	na	PolB	B5	OX241561		CAH9015359.1
29501528	44461	tree01424	na	PolB	B5	MW824410		QZI87819.1
29501548	44308	tree01424	na	PolB	B5	MW824411		QZI87874.1
36656988	45759	tree01424	na	PolB	B5	OX241555		CAH9015099.1
32592208	44046		na	PolB	B5	OM654374		UNY40104.1
6958658	45021	tree01425	na	PolB	B5	MG592431		AUR84139.1
6958678	45285	tree01425	na	PolB	B5	MG592432		AUR84199.1
6958698	47199	tree01425	na	PolB	B5	MG592435		AUR84411.1
4774438	49640	tree01425	na	PolB	B5	KJ018213,NC_025463		AHK11762.1
6958738	45120	tree01425	na	PolB	B5	MG592458		AUR86187.1
8062928	44683	tree01425	na	PolB	B5	MG592666		AUS02275.1
6811538	46500		na	PolB	B5	MH445500		AWY02826.1
9989478	42729		na	PolB	B5	KJ944830,KM000061,KM000062,KM000063		AII27474.1
clade4 subtrees 01466-01481
18751428	168638	tree01466	na	PolC	C2	MT254578			QIW89866.1
4761098	168876	tree01466	na	PolC	C2	KC481682,NC_023007			AGI11728.1
35258278	169483	tree01466	na	PolC	C2	ON548420			UUV46726.1
30801468	160928	tree01466	na	PolC	C2	OK499994			UGO51249.1
30802708	164998	tree01466	na	PolC	C2	OK499987			UGO48008.1
30802528	161151	tree01466	na	PolC	C2	OK499972			UGO46250.1
30802988	166879	tree01466	na	PolC	C2	OK499992			UGO51050.1
35258238	164774	tree01466	na	PolC	C2	ON548418			UUV46211.1
35258298	157022	tree01466	na	PolC	C2	ON548421			UUV46994.1
8236158	160627	tree01466	na	PolC	C2	MK288021			AZU98905.1
30802968	167995	tree01466	na	PolC	C2	OK499991			UGO50780.1
35258218	167267	tree01467	na	PolC	C2	ON548417			UUV45957.1
35258258	168817	tree01467	na	PolC	C2	ON548419			UUV46460.1
5451958	168689	tree01467	na	PolC	C2	KT070867			AKQ08501.1
22928368	165667	tree01467	na	PolC	C2	MW084976			QOV08268.1
7777058	160590		na	PolC	C2	MH884508			AYP68280.1
32427468	165868	tree01468	na	PolC	C2	OM634653			UNH58412.1
32955498	162435	tree01468	na	PolC	C2	ON133270			UPG35840.1
32591788	164756	tree01468	na	PolC	C2	OM236516			UNY48894.1
35130718	142569	tree01468	na	PolC	C2	ON881243			UUG68087.1
5466248	126161	tree01469	Audreyjarvisvirus	PolC	C2	KY554775			ARM67529.1,ARM67532.1
5466408	126177	tree01469	Audreyjarvisvirus	PolC	C2	KY554773			ARM67172.1,ARM67175.1
5466428	125294	tree01469	Audreyjarvisvirus	PolC	C2	KY554774			ARM67350.1,ARM67353.1
5466308	126032	tree01469	Audreyjarvisvirus	PolC	C2	KY554770			ARM66618.1,ARM66621.1
5466268	125842	tree01469	Audreyjarvisvirus	PolC	C2	KY554776			ARQ95716.1,ARQ95719.1
5466228	125658	tree01469	Audreyjarvisvirus	PolC	C2	KY554768,NC_049854			ARM66264.1,ARM66267.1
5466288	125656	tree01469	Audreyjarvisvirus	PolC	C2	KY554769			ARM66441.1,ARM66444.1
5466528	128179	tree01469	Audreyjarvisvirus	PolC	C2	KY554777,NC_049855			ARM67709.1,ARM67711.1
15471558	123023	tree01469	Audreyjarvisvirus	PolC	C2	MN552145,NC_049857			QGJ85012.1
4736358	114768	tree01469	Audreyjarvisvirus	PolC	C2	HM029250,NC_015263			ADM73674.1
5466328	132949	tree01469	Audreyjarvisvirus	PolC	C2	KY554771,NC_049856			ARM66763.1
5466348	128178	tree01469	Audreyjarvisvirus	PolC	C2	KY554772			ARM66996.1
4761698	128546	tree01469	Audreyjarvisvirus	PolC	C2	KF926093,NC_023574
4780098	130008	tree01469	Audreyjarvisvirus	PolC	C2	KM677185,NC_027341			AIX12643.1
4793368	134270		na	PolC	C3	KT151959,NC_028749			ALA47886.1
6918868	141996	tree01470	na	PolC	C1	MF001358			ASZ76826.1,ASZ76828.1,ASZ76830.1
6918888	141996	tree01470	na	PolC	C1	MF001361			ASZ77532.1,ASZ77534.1,ASZ77536.1
7579358	115924		na	PolC	C1	MH552526			AXF52521.1
22031158	128701	tree01471	Spbetavirus	PolC	C1	MT366947			QNN96912.1
22031208	127428	tree01471	Spbetavirus	PolC	C1	MT366948			QNN97098.1
22031258	127835	tree01471	Spbetavirus	PolC	C1	MT366945			QNN96727.1
5446348	128375	tree01471	Spbetavirus	PolC	C1	KY030782			APD21284.1
22205398	131755	tree01471	Spbetavirus	PolC	C1	MT366946			QNR51631.1
32881028	133818	tree01471	Spbetavirus	PolC	C1	ON107264			UOX38219.1
21581188	126288	tree01472	Spbetavirus	PolA	A7	MT601272	QMV48879.1
30995898	125490	tree01472	Spbetavirus	PolA	A7	OL580764	UIS26569.1
21581208	124287	tree01472	Spbetavirus	PolA	A7	MT601273	QMV49053.1
21581228	126848	tree01472	Spbetavirus	PolC	C1	MT601274			QMV49233.1
4686868	134416		Spbetavirus	PolC	C1	AF020713,NC_001884			AAC13106.1
29528508	125016		Spbetavirus	PolC	C1	MZ969646			UAW07928.1
32591768	131262		na	PolC	C1	OM236515			UNY48673.1
24994078	147057	tree01473	na	PolC	C1	MT880872			QPB07707.1,QPB07709.1
4799768	127726	tree01473	na	PolC	C1	KT429160,NC_029119			ALH46650.1,ALH46652.1
19439258	136811		na	PolC	C2	MT325768			QJI52410.1
4714058	185683		na	PolC	C2	AP008983,NC_007581			BAE47759.1
4799168	141298		na	PolC	C2	KP144388,NC_029073			AJA41415.1
5011118	131704	tree01474	na	PolC	C2	LN681537,NC_029048			CEK40467.1
5450298	131326	tree01474	na	PolC	C2	CP011970			AKP44758.1
6374748	134243	tree01475	na	PolC	C2	MF547662			AUO78295.1
6374768	132508	tree01475	na	PolC	C2	MF547663			AUO78466.1
8724418	130914		Latrobevirus	PolA	A6	MK554696,NC_055035	QBJ04056.1
5455238	73787	tree01476	Maenadvirus	PolC	C1	KX223815,NC_047764			ANO57956.1
6767528	77937	tree01476	Maenadvirus	PolC	C1	KY381600			APU93311.1
6112938	81076	tree01476	Maenadvirus	PolC	C1	MG744354,NC_047918			AUV57321.1,AUV57323.1
6199168	78646	tree01476	Maenadvirus	PolC	C1	MG765274,NC_047931			AVH85646.1,AVH85647.1
33021328	79928	tree01476	Douglaswolinvirus	PolC	C1	ON117106			UPI30842.1
5447548	80617	tree01476	Douglaswolinvirus	PolC	C1	JX486088,NC_047739			AFU63112.1,AFU63114.1
6110998	78891	tree01476	Lenusvirus	PolC	C1	MG252693,NC_047897			ATW59509.1
6114318	79221	tree01476	Lenusvirus	PolC	C1	MG765276,NC_047925			AUV59851.1
5453098	79099	tree01476	Lenusvirus	PolC	C1	KU052488,NC_047760			ALY06941.1,ALY06942.1
4777598	74806	tree01477	Lidleunavirus	PolC	C1	KM514685,NC_026609			AIS73895.1
7950328	72362	tree01477	Lidleunavirus	PolC	C1	CP031026,NC_048104			AZA17343.1,AZA17345.1
19045588	61196		na	PolC	C1	MN855764			QHJ79094.1
11048008	80538		na	PolC	C1	MK504445			QBJ03724.1
18267678	85371	tree01478	Vipetofemvirus	PolC	C1	MT119361,NC_055834			QIQ66369.1
5806988	85865	tree01478	Vipetofemvirus	PolC	C1	LT546029			SCZ84010.1
18267598	85669	tree01478	Vipetofemvirus	PolC	C1	MT119360,NC_055833			QIQ66230.1
22409818	86301	tree01478	Denvervirus	PolC	C1	MT939241,NC_055907			QOC57546.1
36787398	86301	tree01478	Denvervirus	PolC	C1	ON506926			UVD42830.1
29569948	95233	tree01479	Sextaecvirus	PolC	C1	MT596499			QLF86615.1
4766258	93794	tree01479	Sextaecvirus	PolC	C1	KJ804259,NC_024355			AIA64107.1
4761018	92417	tree01479	Sextaecvirus	PolC	C1	KF929199,NC_023582			AHG23972.1
6811558	89055		Sextaecvirus	PolC	C1	MH356730			AWY02983.1
25533698	90130		Sextaecvirus	PolC	C1	MW589261			QSJ04177.1
11583268	88129		Sextaecvirus	PolC	C1	MK893987			QDF14348.1,QDF14350.1,QDF14351.1
30797288	81528	tree01480	na			MW392802
30797328	81528	tree01480	na			MW392801
5451938	80647	tree01480	na			KT070866
8236198	80919	tree01480	na			MK288022
7448638	80764	tree01480	na			MG967616
7448658	80764	tree01480	na			MG967617
5448298	82008	tree01480	na			KC595511
7448678	82931	tree01480	na			MG967618
4759078	80382	tree01481	Slashvirus			KF669661,NC_022774
4859508	80148	tree01481	Slashvirus			KP696447,NC_028856
4759118	81656	tree01481	Slashvirus			KF669663,NC_022767
4859528	80798	tree01481	Slashvirus			KP696448,NC_028777
19658058	79995		na			MT362618

## Sheet: polymerases
protein	polymerase type	polymerase cluster	genome	genome	genome label on the tree	subtree		label2Pol		label2subtree	subtree2Pol	PolA	PolB	PolC		genome2label		countif (max 5)		tree_rename		label2subtree (whenever is a subtree)						label2length2genus
UNA01139.1	PolA	univ_PolA.1	OM513680.2	OM513680	36710798	tree00374		14209558	PolA&PolB	#N/A	#N/A	6560	2857	947		AB008550	4693598	0		14079048	14079048|tree00001|57386|Cheoctovirus|	14079048	tree00001	57386	Cheoctovirus			10010688	34141	Vimunumvirus
UNA01088.1	PolA	univ_PolA.1	OM513679.2	OM513679	36585338	tree00374		15397458	PolA&PolC	#N/A	#N/A					AB009866	4692658	0		5460698	5460698|tree00001|57155|Cheoctovirus|	5460698	tree00001	57155	Cheoctovirus			4769438	40002	Arsyunavirus
CBA17827.1	PolA	univ_PolA.10	FN436269.1	FN436269	6525268	tree01426		15401358	PolA&PolC	#N/A	#N/A					AB016282	4690218	0		15781008	15781008|tree00001|56825|Cheoctovirus|	15781008	tree00001	56825	Cheoctovirus			29496908	38051	na
CBA17726.1	PolA	univ_PolA.10	FN436268.1	FN436268	6525248	tree01426		15401718	PolA&PolC	#N/A	#N/A					AB036666	15455768	0		14657258	14657258|tree00001|58666|Cheoctovirus|	14657258	tree00001	58666	Cheoctovirus			10949088	39309	Aresaunavirus
QGH74776.1	PolA	univ_PolA.100	MN602267.1	MN602267	23362108	tree01411		19567198	PolA&PolB	#N/A	#N/A					AB044554	4688148	0		8446988	8446988|tree00001|58666|Cheoctovirus|	8446988	tree00001	58666	Cheoctovirus			4722098	38760	Aresaunavirus
QGH74636.1	PolA	univ_PolA.100	MN602266.1	MN602266	23362128	tree01411		19568538	PolA&PolB	#N/A	#N/A					AB045978	4686568	0		10948888	10948888|tree00001|58758|Cheoctovirus|	10948888	tree00001	58758	Cheoctovirus			23217458	38038	Aptresvirus
QBQ72817.1	PolA	univ_PolA.101	MK613349.1	MK613349	15508748			19583318	PolB&PolC	#N/A	#N/A					AB102868	4695678	0		27662488	27662488|tree00001|57051|Cheoctovirus|	27662488	tree00001	57051	Cheoctovirus			5450558	36499	Aptresvirus
QEG08787.1	PolA	univ_PolA.102	MK813941.1	MK813941	13541798	tree01358		19598438	PolB&PolC	#N/A	#N/A					AB231700	4719158	2		4776898	4776898|tree00001|57052|Cheoctovirus|	4776898	tree00001	57052	Cheoctovirus			25904918	37727	Tigrvirus
QEG08320.1	PolA	univ_PolA.102	MK813938.1	MK813938	13541708	tree01358		20344368	PolB&PolC	#N/A	#N/A					AB243556	4716738	0		5447608	5447608|tree00001|58866|Cheoctovirus|	5447608	tree00001	58866	Cheoctovirus			31797448	36280	Tigrvirus		tree00180	tree00878
QYW06144.1	PolA	univ_PolA.103	MZ568826.1	MZ568826	29545268			27057468	PolB&PolC	#N/A	#N/A					AB255436	4719078	0		5476688	5476688|tree00001|55765|Cheoctovirus|	5476688	tree00001	55765	Cheoctovirus			5621188	37637	Tigrvirus		tree00183	tree00881
AFK66674.1	PolA	univ_PolA.103	HQ317390.1	HQ317390	4743878			4735698	PolA&PolB	#N/A	#N/A					AB276040	4722098	0		7257748	7257748|tree00001|55767|Cheoctovirus|	7257748	tree00001	55767	Cheoctovirus			33021348	37637	Tigrvirus		tree01419	tree01538
QGA72470.1	PolA	univ_PolA.104	MK783188.1	MK783188	15851138			5471768	PolB&PolC	#N/A	#N/A					AB285204	4722838	0		6113378	6113378|tree00001|57159|Cheoctovirus|	6113378	tree00001	57159	Cheoctovirus			5622048	37631	Tigrvirus		tree01265	tree01802
UOF80180.1	PolA	univ_PolA.105	MW202665.1	MW202665	32665908	tree00587		5474968	PolB&PolC	#N/A	#N/A					AB362338	5435728	0		4756238	4756238|tree00001|58043|Cheoctovirus|	4756238	tree00001	58043	Cheoctovirus			4709718	37639	Tigrvirus		tree01287	tree01867
AFV51116.1	PolA	univ_PolA.105	JX880072.1	JX880072	4755778	tree00587		7585178	PolB&PolC	#N/A	#N/A					AB366653	4725278	1		7257768	7257768|tree00001|57989|Cheoctovirus|	7257768	tree00001	57989	Cheoctovirus			4719518	35741	Tigrvirus		tree01275	tree01890
BAM63121.1	PolA	univ_PolA.105	AB757801.1	AB757801	5447948	tree00587		8063028	PolB&PolC	#N/A	#N/A					AB370205	4723458	0		5476868	5476868|tree00001|57789|Cheoctovirus|	5476868	tree00001	57789	Cheoctovirus			32592008	38792	Kayeltresvirus		tree01275	tree01891
BAM63072.1	PolA	univ_PolA.105	AB757800.1	AB757800	4746178	tree00587		10214028	PolA&PolB	tree01347	PolA&PolB					AB370268	4721198	0		28211568	28211568|tree00001|58194|Cheoctovirus|	28211568	tree00001	58194	Cheoctovirus			4738938	40555	Kayeltresvirus		tree01276	tree01893
UIS54078.1	PolA	univ_PolA.105	OL959999.1	OL959999	30995938	tree00587		10214088	PolA&PolB	tree01347	PolA&PolB					AB374228	5886638	0		7257628	7257628|tree00001|58962|Cheoctovirus|	7257628	tree00001	58962	Cheoctovirus			32592068	38803	Kayeltresvirus		tree01277	tree01895
QBP07022.1	PolA	univ_PolA.105	MK574011.1	MK574011	17297988	tree00587		10214178	PolA&PolB	tree01347	PolA&PolB					AB426868	5435748	0		5445748	5445748|tree00001|58899|Cheoctovirus|	5445748	tree00001	58899	Cheoctovirus			32592048	37756	Kayeltresvirus		tree01273	tree01901
AWD90271.1	PolA	univ_PolA.105	MH059635.1	MH059635	6450088	tree00587		10214248	PolA&PolB	tree01347	PolA&PolB					AB451219	4728798	1		6515588	6515588|tree00001|57797|Cheoctovirus|	6515588	tree00001	57797	Cheoctovirus			32592028	39088	Kayeltresvirus		tree01274	tree01901
ANY29522.1	PolA	univ_PolA.105	KX365747.1	KX365747	4814328	tree00587		10214348	PolA&PolB	tree01347	PolA&PolB					AB452988	15932498	0		4758618	4758618|tree00001|57155|Cheoctovirus|	4758618	tree00001	57155	Cheoctovirus			34283698	37492	Kisquinquevirus		tree01279	tree01903
QDP51127.1	PolA	univ_PolA.106	MK892580.1	MK892580	15397378			10214418	PolA&PolB	tree01347	PolA&PolB					AB452989	15932498	0		4720918	4720918|tree00001|58692|Cheoctovirus|	4720918	tree00001	58692	Cheoctovirus			4737378	37236	Kisquinquevirus		tree01472	tree01938
QDP54931.1	PolA	univ_PolA.107	MK892644.1	MK892644	15398918			10214498	PolA&PolB	tree01347	PolA&PolB					AB452990	15932578	0		7532078	7532078|tree00001|58569|Cheoctovirus|	7532078	tree00001	58569	Cheoctovirus			22001428	32090	Kisquattuordecimvirus		tree01347	tree01981
UNI71179.1	PolA	univ_PolA.108	OM519319.1	OM519319	32427588			10214578	PolA&PolB	tree01347	PolA&PolB					AB452991	15932578	0		5445808	5445808|tree00001|55600|Cheoctovirus|	5445808	tree00001	55600	Cheoctovirus			30801668	32867	Kisquattuordecimvirus		tree01348	tree01984
AEI70990.1	PolA	univ_PolA.109	JF412296.1	JF412296	14123898			10214668	PolA&PolB	tree01347	PolA&PolB					AB452992	15932618	0		7132108	7132108|tree00001|58731|Cheoctovirus|	7132108	tree00001	58731	Cheoctovirus			4737418	32317	Kisquattuordecimvirus
UYE97241.1	PolA	univ_PolA.11	OP053362.1	OP053362	36829458	tree01311		10214728	PolA&PolB	tree01347	PolA&PolB					AB472900	4738098	2		22704358	22704358|tree00001|58166|Cheoctovirus|	22704358	tree00001	58166	Cheoctovirus			27662728	35343	Duodecimduovirus
UYE97035.1	PolA	univ_PolA.11	OP053361.1	OP053361	36829578	tree01311		10214838	PolA&PolB	tree01347	PolA&PolB					AB560486	4750458	1		5446868	5446868|tree00001|55363|Cheoctovirus|	5446868	tree00001	55363	Cheoctovirus			4720438	36690	Duodecimduovirus
UYE96822.1	PolA	univ_PolA.11	OP053360.1	OP053360	36829608	tree01311		10214888	PolA&PolB	tree01347	PolA&PolB					AB597179	4763738	1		15473898	15473898|tree00001|55189|Cheoctovirus|	15473898	tree00001	55189	Cheoctovirus			4754098	35430	Nampongvirus
AEZ65654.1	PolA	univ_PolA.11	JQ245707.2	JQ245707	34765728	tree01311		10214978	PolA&PolB	tree01347	PolA&PolB					AB605730	4748818	1		4796868	4796868|tree00001|59652|Cheoctovirus|	4796868	tree00001	59652	Cheoctovirus			4762598	33525	Simpcentumvirus
UVN14234.1	PolA	univ_PolA.110	ON857941.1	ON857941	35417268	tree00586		10215038	PolA&PolB	tree01347	PolA&PolB					AB609718	5477828	0		29541248	29541248|tree00001|59282|Cheoctovirus|	29541248	tree00001	59282	Cheoctovirus			4693598	35580	Citexvirus
AAS89617.1	PolA	univ_PolA.110	AY575774.1	AY575774	4692538	tree00586		10215068	PolA&PolB	tree01347	PolA&PolB					AB626962	4741398	1		29529528	29529528|tree00001|57759|Cheoctovirus|	29529528	tree00001	57759	Cheoctovirus			5477528	35559	Citexvirus
QBP37271.1	PolA	univ_PolA.110	MK514283.1	MK514283	9016928	tree00586		10215098	PolA&PolB	tree01347	PolA&PolB					AB626963	5445588	1		4795308	4795308|tree00001|58472|Cheoctovirus|	4795308	tree00001	58472	Cheoctovirus			7992268	37152	Citexvirus
ANA49047.1	PolA	univ_PolA.110	KU884564.1	KU884564	5623258	tree00586		10215138	PolA&PolB	tree01347	PolA&PolB					AB647160	4748518	0		22704058	22704058|tree00001|58617|Cheoctovirus|	22704058	tree00001	58617	Cheoctovirus			8819258	35343	Citexvirus
ANA48992.1	PolA	univ_PolA.110	KU884563.1	KU884563	5623238	tree00586		10215178	PolA&PolB	tree01347	PolA&PolB					AB711120	4752598	0		14657458	14657458|tree00001|58461|Cheoctovirus|	14657458	tree00001	58461	Cheoctovirus			7748258	31602	na
ANA48936.1	PolA	univ_PolA.110	KU884562.1	KU884562	5623208	tree00586		10215218	PolA&PolB	tree01347	PolA&PolB					AB712291	4744458	1		22704178	22704178|tree00001|58618|Cheoctovirus|	22704178	tree00001	58618	Cheoctovirus			15400738	39051	na
ANA49101.1	PolA	univ_PolA.110	KU884565.1	KU884565	5623278	tree00586		10215238	PolA&PolB	tree01347	PolA&PolB					AB716666	4770758	1		8449788	8449788|tree00001|58069|Cheoctovirus|	8449788	tree00001	58069	Cheoctovirus			15780248	43236	Labanvirus
ANA48882.1	PolA	univ_PolA.110	KU884561.1	KU884561	5623188	tree00586		10215278	PolA&PolB	tree01347	PolA&PolB					AB720063	4746858	2		4695178	4695178|tree00001|59471|Cheoctovirus|	4695178	tree00001	59471	Cheoctovirus			4814568	39290	Unahavirus
CAB4163155.1	PolA	univ_PolA.111	LR796744.1	LR796744	19577458	tree00585		10215318	PolA&PolB	tree01347	PolA&PolB					AB720064	4749678	0		8724158	8724158|tree00001|61276|Cheoctovirus|	8724158	tree00001	61276	Cheoctovirus			4755118	46978	Unahavirus
CAB4150493.1	PolA	univ_PolA.111	LR796546.1	LR796546	19571238	tree00585		10215338	PolA&PolB	tree01347	PolA&PolB					AB731695	4748498	0		5458328	5458328|tree00001|60190|Cheoctovirus|	5458328	tree00001	60190	Cheoctovirus			5448338	43226	Unahavirus
CAB5224364.1	PolA	univ_PolA.112	LR798334.1	LR798334	20347388			10215398	PolA&PolB	tree01347	PolA&PolB					AB746912	5447868	0		35414228	35414228|tree00001|55731|Cheoctovirus|	35414228	tree00001	55731	Cheoctovirus			19436398	39282	Unahavirus
ATB52663.1	PolA	univ_PolA.113	MF497422.1	MF497422	5604238			10215518	PolA&PolB	tree01347	PolA&PolB					AB757800	4746178	1		15452518	15452518|tree00001|56275|Cheoctovirus|	15452518	tree00001	56275	Cheoctovirus			19436208	47249	Unahavirus
QGH73571.1	PolA	univ_PolA.114	MN582109.1	MN582109	19701338			10215558	PolA&PolB	tree01347	PolA&PolB					AB757801	5447948	1		4792888	4792888|tree00001|56275|Cheoctovirus|	4792888	tree00001	56275	Cheoctovirus			19436358	42339	Unahavirus
UOF77826.1	PolA	univ_PolA.115	MW202489.1	MW202489	32659708	tree00248		10215608	PolA&PolB	tree01347	PolA&PolB					AB767244	4751198	1		5446068	5446068|tree00001|57701|Cheoctovirus|	5446068	tree00001	57701	Cheoctovirus			4813928	46575	Unahavirus
QGH72943.1	PolA	univ_PolA.115	MN582086.1	MN582086	19701458	tree00248		10215718	PolA&PolB	tree01347	PolA&PolB					AB775548	4760438	0		12438088	12438088|tree00001|55945|Cheoctovirus|	12438088	tree00001	55945	Cheoctovirus			27650138	42624	Ingelinevirus
CAB5227142.1	PolA	univ_PolA.115	LR798373.1	LR798373	20348348	tree00239		10215768	PolA&PolB	tree01347	PolA&PolB					AB775549	4761938	1		22038938	22038938|tree00001|57356|Cheoctovirus|	22038938	tree00001	57356	Cheoctovirus			27650118	42624	Ingelinevirus
CAB4211649.1	PolA	univ_PolA.115	LR797378.1	LR797378	19596178	tree00239		10215878	PolA&PolB	tree01347	PolA&PolB					AB797215	4757978	1		4776918	4776918|tree00001|54986|Cheoctovirus|	4776918	tree00001	54986	Cheoctovirus			27650098	42624	Ingelinevirus
CAB4198045.1	PolA	univ_PolA.115	LR797269.1	LR797269	19593738	tree00239		10215948	PolA&PolB	tree01347	PolA&PolB					AB823818	4755018	0		7257588	7257588|tree00001|57754|Cheoctovirus|	7257588	tree00001	57754	Cheoctovirus			27650158	42624	Ingelinevirus
CAB4182860.1	PolA	univ_PolA.115	LR797037.1	LR797037	19585958	tree00239		10216018	PolA&PolB	tree01347	PolA&PolB					AB853330	4758458	1		8450088	8450088|tree00001|57754|Cheoctovirus|	8450088	tree00001	57754	Cheoctovirus			27650198	42625	Ingelinevirus
CAB4169802.1	PolA	univ_PolA.115	LR796851.1	LR796851	19581378	tree00239		10216098	PolA&PolB	tree01347	PolA&PolB					AB853331	4756878	1		7259968	7259968|tree00001|57726|Cheoctovirus|	7259968	tree00001	57726	Cheoctovirus			27650218	42625	Ingelinevirus
CAB4149434.1	PolA	univ_PolA.115	LR796520.1	LR796520	19571058	tree00239		10216158	PolA&PolB	tree01347	PolA&PolB					AB854109	4756858	1		7027568	7027568|tree00001|53058|Cheoctovirus|	7027568	tree00001	53058	Cheoctovirus			27650238	42628	Ingelinevirus
CAB4217582.1	PolA	univ_PolA.115	LR797458.1	LR797458	19597718	tree00240		10216228	PolA&PolB	tree01347	PolA&PolB					AB863625	4759218	0		5605928	5605928|tree00001|56125|Cheoctovirus|	5605928	tree00001	56125	Cheoctovirus			27650178	42625	Ingelinevirus
CAB4186519.1	PolA	univ_PolA.115	LR797096.1	LR797096	19588358	tree00240		10216298	PolA&PolB	tree01347	PolA&PolB					AB897757	4780718	1		29541868	29541868|tree00001|55730|Cheoctovirus|	29541868	tree00001	55730	Cheoctovirus			27650258	37547	Leefvirus
CAB4175985.1	PolA	univ_PolA.115	LR796930.1	LR796930	19583118	tree00240		10216398	PolA&PolB	tree01347	PolA&PolB					AB903967	4762258	1		8722978	8722978|tree00001|60228|Cheoctovirus|	8722978	tree00001	60228	Cheoctovirus			34438218	33037	na
CAB4163721.1	PolA	univ_PolA.115	LR796751.1	LR796751	19577278	tree00240		10216458	PolA&PolB	tree01347	PolA&PolB					AB910392	5484438	1		35410908	35410908|tree00001|56704|Cheoctovirus|	35410908	tree00001	56704	Cheoctovirus			10748778	42831	na
CAB4146221.1	PolA	univ_PolA.115	LR796463.1	LR796463	19569478	tree00240		10216518	PolA&PolB	tree01347	PolA&PolB					AB910393	4763458	1		4718858	4718858|tree00001|56692|Cheoctovirus|	4718858	tree00001	56692	Cheoctovirus			10749098	27759	na
APU88859.1	PolA	univ_PolA.116	KX853510.1	KX853510	7799228			10216618	PolA&PolB	tree01347	PolA&PolB					AB916497	4799688	0		7027508	7027508|tree00001|57001|Cheoctovirus|	7027508	tree00001	57001	Cheoctovirus			36806368	38155	na
QDP63595.1	PolA	univ_PolA.117	MK892787.1	MK892787	15401778			10216698	PolA&PolB	tree01347	PolA&PolB					AB920995	4796668	1		17373798	17373798|tree00001|60222|Cheoctovirus|	17373798	tree00001	60222	Cheoctovirus			36806128	47700	na
QDP63141.1	PolA	univ_PolA.117	MK892781.1	MK892781	15401658			10216778	PolA&PolB	tree01347	PolA&PolB					AB930182	6392238	0		14381718	14381718|tree00001|54857|Cheoctovirus|	14381718	tree00001	54857	Cheoctovirus			36806348	47242	na
QDP60221.1	PolA	univ_PolA.118	MK892736.1	MK892736	15400758	tree00520		10224038	PolA&PolB	tree01347	PolA&PolB					AB967974	4780698	0		14381638	14381638|tree00001|58397|Cheoctovirus|	14381638	tree00001	58397	Cheoctovirus			36806508	45980	na
QDP58838.1	PolA	univ_PolA.118	MK892712.1	MK892712	15400278	tree00520		10224118	PolA&PolB	tree01347	PolA&PolB					AB981169	4769438	0		15472038	15472038|tree00001|58150|Cheoctovirus|	15472038	tree00001	58150	Cheoctovirus			36806408	46271	na
QDP63071.1	PolA	univ_PolA.118	MK892780.1	MK892780	15401638			10224178	PolA&PolB	tree01347	PolA&PolB					AB983711	4796628	1		4792588	4792588|tree00001|56669|Cheoctovirus|	4792588	tree00001	56669	Cheoctovirus			10749318	42280	na
QDP49945.1	PolA	univ_PolA.118	MK892561.1	MK892561	15396998			10224218	PolA&PolB	tree01347	PolA&PolB					AF009630	4687908	0		6221008	6221008|tree00001|58230|Cheoctovirus|	6221008	tree00001	58230	Cheoctovirus			36806048	46819	na
CAB4217474.1	PolA	univ_PolA.119	LR797445.1	LR797445	19597558	tree00584		10224238	PolA&PolB	tree01347	PolA&PolB					AF011378	4687148	0		6948468	6948468|tree00001|58102|Cheoctovirus|	6948468	tree00001	58102	Cheoctovirus			36806538	37353	na
CAB4197574.1	PolA	univ_PolA.119	LR797255.1	LR797255	19593918	tree00584		10224278	PolA&PolB	tree01347	PolA&PolB					AF020713	4686868	1		7258088	7258088|tree00001|58098|Cheoctovirus|	7258088	tree00001	58098	Cheoctovirus			20083308	43032	na
CAB4191405.1	PolA	univ_PolA.119	LR797173.1	LR797173	19591078	tree00584		10224308	PolA&PolB	tree01347	PolA&PolB					AF022214	27727708	1		35414128	35414128|tree00001|58937|Cheoctovirus|	35414128	tree00001	58937	Cheoctovirus			7579078	45788	na
CAB4146256.1	PolA	univ_PolA.119	LR796462.1	LR796462	19569638	tree00584		10224338	PolA&PolB	tree01347	PolA&PolB					AF063097	4686088	0		7644148	7644148|tree00001|58423|Cheoctovirus|	7644148	tree00001	58423	Cheoctovirus			19594838	36306	na
ATW62761.1	PolA	univ_PolA.12	MG450654.1	MG450654	7984658			10224378	PolA&PolB	tree01347	PolA&PolB					AF064539	4688748	0		5473908	5473908|tree00001|55735|Cheoctovirus|	5473908	tree00001	55735	Cheoctovirus			7332738	39687	na
CAB5238381.1	PolA	univ_PolA.120	LR798452.1	LR798452	20348548	tree00583		10224418	PolA&PolB	tree01347	PolA&PolB					AF065411	4686668	0		6947928	6947928|tree00001|58297|Cheoctovirus|	6947928	tree00001	58297	Cheoctovirus			7332848	27924	na
CAB4218152.1	PolA	univ_PolA.120	LR797472.1	LR797472	19598018	tree00583		10224438	PolA&PolB	tree01347	PolA&PolB					AF068845	4686648	0		7785118	7785118|tree00001|59093|Cheoctovirus|	7785118	tree00001	59093	Cheoctovirus			7335488	33958	na
CAB4212993.1	PolA	univ_PolA.120	LR797383.1	LR797383	19596378	tree00583		10224478	PolA&PolB	tree01347	PolA&PolB					AF069308	4686148	0		34815668	34815668|tree00001|59227|Cheoctovirus|	34815668	tree00001	59227	Cheoctovirus			10749078	37817	na
CAB4199192.1	PolA	univ_PolA.120	LR797286.1	LR797286	19594078	tree00583		22031338	PolA&PolB	tree01347	PolA&PolB					AF069529	4697738	0		15474248	15474248|tree00001|58824|Cheoctovirus|	15474248	tree00001	58824	Cheoctovirus			4798828	51896	na
CAB4187554.1	PolA	univ_PolA.120	LR797109.1	LR797109	19588658	tree00583		22031458	PolA&PolB	tree01347	PolA&PolB					AF074945	4693498	0		15474228	15474228|tree00001|58136|Cheoctovirus|	15474228	tree00001	58136	Cheoctovirus			5450798	33133	na
CAB4182917.1	PolA	univ_PolA.120	LR797039.1	LR797039	19586078	tree00583		22031488	PolA&PolB	tree01347	PolA&PolB					AF083977	4686408	0		7259808	7259808|tree00001|58009|Cheoctovirus|	7259808	tree00001	58009	Cheoctovirus			19034168	28117	na
CAB4177234.1	PolA	univ_PolA.120	LR796946.1	LR796946	19584138	tree00583		22031518	PolA&PolB	tree01347	PolA&PolB					AF085222	4706618	0		4727418	4727418|tree00001|58554|Cheoctovirus|	4727418	tree00001	58554	Cheoctovirus			4795088	34783	na
CAB4171279.1	PolA	univ_PolA.120	LR796865.1	LR796865	19581678	tree00583		22031548	PolA&PolB	tree01347	PolA&PolB					AF109874	4688128	0		6948268	6948268|tree00001|53123|Cheoctovirus|	6948268	tree00001	53123	Cheoctovirus			4795688	40860	na
CAB4165438.1	PolA	univ_PolA.120	LR796772.1	LR796772	19577798	tree00583		22031638	PolA&PolB	tree01347	PolA&PolB					AF115102	4688568	0		5470928	5470928|tree00001|59794|Cheoctovirus|	5470928	tree00001	59794	Cheoctovirus			4796488	46895	na
CAB4163164.1	PolA	univ_PolA.121	LR796744.1	LR796744	19577458	tree00585		22031658	PolA&PolB	tree01347	PolA&PolB					AF115103	4686548	0		7994528	7994528|tree00001|58079|Cheoctovirus|	7994528	tree00001	58079	Cheoctovirus			4859668	47020	na
CAB4150484.1	PolA	univ_PolA.121	LR796546.1	LR796546	19571238	tree00585		22031678	PolA&PolB	tree01347	PolA&PolB					AF125163	4688188	0		36349708	36349708|tree00001|56389|Cheoctovirus|	36349708	tree00001	56389	Cheoctovirus			4859868	47020	na
CAB4197535.1	PolA	univ_PolA.121	LR797264.1	LR797264	19593718			22031698	PolA&PolB	tree01347	PolA&PolB					AF125520	4686908	0		4755318	4755318|tree00001|56279|Cheoctovirus|	4755318	tree00001	56279	Cheoctovirus			7579238	40548	na
QDP56815.1	PolA	univ_PolA.122	MK892676.1	MK892676	15399558			22031738	PolA&PolB	tree01347	PolA&PolB					AF145054	4688588	0		18264508	18264508|tree00001|56147|Cheoctovirus|	18264508	tree00001	56147	Cheoctovirus			4719498	56538	Yongloolinvirus
QGH73572.1	PolA	univ_PolA.123	MN582109.1	MN582109	19701338			22031828	PolA&PolB	tree01347	PolA&PolB					AF157835	4686928	1		4765338	4765338|tree00001|57387|Cheoctovirus|	4765338	tree00001	57387	Cheoctovirus			4797988	52261	Yongloolinvirus
ATB52665.1	PolA	univ_PolA.124	MF497422.1	MF497422	5604238			22034578	PolA&PolB	tree01347	PolA&PolB					AF158101	4686128	1		4718838	4718838|tree00001|56852|Cheoctovirus|	4718838	tree00001	56852	Cheoctovirus			4796528	44461	Yongloolinvirus
CAB4134876.1	PolA	univ_PolA.125	LR796293.1	LR796293	19451278	tree00327		22034618	PolA&PolB	tree01347	PolA&PolB					AF158600	4686168	0		4796148	4796148|tree00001|57293|Cheoctovirus|	4796148	tree00001	57293	Cheoctovirus			4767858	54279	Yongloolinvirus
CAB4130649.1	PolA	univ_PolA.125	LR796243.1	LR796243	19448518	tree00327		22034638	PolA&PolB	tree01347	PolA&PolB					AF158601	18913438	0		7257808	7257808|tree00001|57526|Cheoctovirus|	7257808	tree00001	57526	Cheoctovirus			4713438	53325	Lubbockvirus
QXO06667.1	PolA	univ_PolA.126	MW176033.1	MW176033	29499928			22034678	PolA&PolB	tree01347	PolA&PolB					AF165214	4784688	0		22038458	22038458|tree00001|54974|Cheoctovirus|	22038458	tree00001	54974	Cheoctovirus			4794648	54295	Lubbockvirus
AAX84882.1	PolA	univ_PolA.126	AY986977.1	AY986977	4706278			22034698	PolA&PolB	tree01347	PolA&PolB					AF176025	4707938	0		36353398	36353398|tree00001|58937|Cheoctovirus|	36353398	tree00001	58937	Cheoctovirus			32018758	44363	na
QXV74224.1	PolA	univ_PolA.127	MW980064.1	MW980064	29553888	tree01383		22034718	PolA&PolB	tree01347	PolA&PolB					AF189021	4692238	1		5463648	5463648|tree00001|57647|Cheoctovirus|	5463648	tree00001	57647	Cheoctovirus			5467228	56606	na
QXV73938.1	PolA	univ_PolA.127	MW980063.1	MW980063	29553848	tree01383		22034738	PolA&PolB	tree01347	PolA&PolB					AF195902	4720338	0		22038538	22038538|tree00001|55413|Cheoctovirus|	22038538	tree00001	55413	Cheoctovirus			4797968	32846	Sherbrookevirus
QIG74887.1	PolA	univ_PolA.127	MN988540.1	MN988540	24924078	tree01383		22034798	PolA&PolB	tree01347	PolA&PolB					AF217253	5435868	0		22038518	22038518|tree00001|55471|Cheoctovirus|	22038518	tree00001	55471	Cheoctovirus			6525468	32651	Sherbrookevirus
QIG74278.1	PolA	univ_PolA.127	MN988535.1	MN988535	24924398	tree01383		22034818	PolA&PolB	tree01347	PolA&PolB					AF222060	15770118	1		15474088	15474088|tree00001|55470|Cheoctovirus|	15474088	tree00001	55470	Cheoctovirus			4799368	33596	Sherbrookevirus
QIG70349.1	PolA	univ_PolA.127	MN988515.1	MN988515	24923638	tree01383		22034858	PolA&PolB	tree01347	PolA&PolB					AF232233	4693338	0		35335048	35335048|tree00001|58771|Cheoctovirus|	35335048	tree00001	58771	Cheoctovirus			4797408	32000	Sherbrookevirus
QJT71050.1	PolA	univ_PolA.128	MT366761.1	MT366761	23578158	tree01384		22034878	PolA&PolB	tree01347	PolA&PolB					AF234172	4693158	0		15452398	15452398|tree00001|59268|Cheoctovirus|	15452398	tree00001	59268	Cheoctovirus			16186558	35109	Sherbrookevirus
QJT70874.1	PolA	univ_PolA.128	MT366760.1	MT366760	23578178	tree01384		22034898	PolA&PolB	tree01347	PolA&PolB					AF234173	5605948	0		6947868	6947868|tree00001|59540|Cheoctovirus|	6947868	tree00001	59540	Cheoctovirus			4797228	33274	Sherbrookevirus
QBX06635.1	PolA	univ_PolA.129	MK552140.1	MK552140	9268118	tree01382		22034918	PolA&PolB	tree01347	PolA&PolB					AF242738	4692478	0		18264298	18264298|tree00001|59699|Cheoctovirus|	18264298	tree00001	59699	Cheoctovirus			32018818	31394	Sherbrookevirus
QBQ74605.1	PolA	univ_PolA.129	MK552141.1	MK552141	10010768	tree01382		22034978	PolA&PolB	tree01347	PolA&PolB					AF246223	4687328	1		6269578	6269578|tree00001|59315|Cheoctovirus|	6269578	tree00001	59315	Cheoctovirus			4746078	31674	Sherbrookevirus
QRE00081.1	PolA	univ_PolA.129	MW460245.1	MW460245	24972998			22034998	PolA&PolB	tree01347	PolA&PolB					AF271693	4686428	1		4794708	4794708|tree00001|58985|Cheoctovirus|	4794708	tree00001	58985	Cheoctovirus			32018798	38695	Sherbrookevirus
QDH83419.1	PolA	univ_PolA.129	MN094788.1	MN094788	12058618			22035038	PolA&PolB	tree01347	PolA&PolB					AF301375	4784378	0		26546718	26546718|tree00001|56251|Cheoctovirus|	26546718	tree00001	56251	Cheoctovirus			4859688	36712	na
BAG41704.1	PolA	univ_PolA.129	AB366653.2	AB366653	4725278			22035058	PolA&PolB	tree01347	PolA&PolB					AF304433	4687228	0		29549428	29549428|tree00001|56251|Cheoctovirus|	29549428	tree00001	56251	Cheoctovirus			4859848	38243	na
QNH91660.1	PolA	univ_PolA.13	MN746332.1	MN746332	30454418	tree00476		22035078	PolA&PolB	tree01347	PolA&PolB					AF320576	4690718	2		4794088	4794088|tree00001|58338|Cheoctovirus|	4794088	tree00001	58338	Cheoctovirus			4859988	38243	na
UAW96665.1	PolA	univ_PolA.130	MZ443785.1	MZ443785	29524188	tree01381		22035098	PolA&PolB	tree01347	PolA&PolB					AF323668	4688028	0		6298148	6298148|tree00001|57737|Cheoctovirus|	6298148	tree00001	57737	Cheoctovirus			32018838	53311	na
UAW53288.1	PolA	univ_PolA.130	MZ443778.1	MZ443778	29524348	tree01381		22035118	PolA&PolB	tree01347	PolA&PolB					AF323669	4694358	0		15471998	15471998|tree00001|59357|Cheoctovirus|	15471998	tree00001	59357	Cheoctovirus			4727518	50930	Colneyvirus
QZE60423.1	PolA	univ_PolA.130	MZ443789.1	MZ443789	29524508	tree01381		22035158	PolA&PolB	tree01347	PolA&PolB					AF323670	4691538	0		7785738	7785738|tree00001|59306|Cheoctovirus|	7785738	tree00001	59306	Cheoctovirus			4747138	48396	Colneyvirus
QZE60087.1	PolA	univ_PolA.130	MZ443788.1	MZ443788	29524468	tree01381		22035178	PolA&PolB	tree01347	PolA&PolB					AF323671	4687208	0		4726458	4726458|tree00001|58471|Cheoctovirus|	4726458	tree00001	58471	Cheoctovirus			4798568	49316	Colneyvirus
QZE59754.1	PolA	univ_PolA.130	MZ443787.1	MZ443787	29524548	tree01381		22035198	PolA&PolB	tree01347	PolA&PolB					AF323672	4688168	0		6515628	6515628|tree00001|54356|Cheoctovirus|	6515628	tree00001	54356	Cheoctovirus			5456178	49822	Colneyvirus
QZE59418.1	PolA	univ_PolA.130	MZ443786.1	MZ443786	29524108	tree01381		22035238	PolA&PolB	tree01347	PolA&PolB					AF323673	4686448	0		4736078	4736078|tree00001|59230|Cheoctovirus|	4736078	tree00001	59230	Cheoctovirus			5456198	50605	Colneyvirus
QZE59080.1	PolA	univ_PolA.130	MZ443784.1	MZ443784	29524088	tree01381		22035258	PolA&PolB	tree01347	PolA&PolB					AF335538	4688048	0		4770958	4770958|tree00001|58550|Cheoctovirus|	4770958	tree00001	58550	Cheoctovirus			4807148	39873	na
UAW96321.1	PolA	univ_PolA.130	MZ443782.1	MZ443782	29524018	tree01381		22035278	PolA&PolB	tree01347	PolA&PolB					AF338467	4784728	1		4763998	4763998|tree00001|56461|Cheoctovirus|	4763998	tree00001	56461	Cheoctovirus			5450218	39861	na
QZE58736.1	PolA	univ_PolA.130	MZ443783.1	MZ443783	29524268	tree01381		22035338	PolA&PolB	tree01347	PolA&PolB					AF349457	4690758	0		4732798	4732798|tree00001|52141|Cheoctovirus|	4732798	tree00001	52141	Cheoctovirus			7745498	55049	na
QZE58394.1	PolA	univ_PolA.130	MZ443780.1	MZ443780	29524588	tree01381		22035358	PolA&PolB	tree01347	PolA&PolB					AF363675	15455698	0		4798168	4798168|tree00001|55094|Cheoctovirus|	4798168	tree00001	55094	Cheoctovirus			18994758	22639	na
QZE58392.1	PolA	univ_PolA.130	MZ443780.1	MZ443780	29524588	tree01381		22035378	PolA&PolB	tree01347	PolA&PolB					AF396866	4693478	0		5464968	5464968|tree00001|55094|Cheoctovirus|	5464968	tree00001	55094	Cheoctovirus			18994398	19588	na
QZE58051.1	PolA	univ_PolA.130	MZ443779.1	MZ443779	29524428	tree01381		22035418	PolA&PolB	tree01347	PolA&PolB					AF399011	4691978	2		36349868	36349868|tree00001|57648|Cheoctovirus|	36349868	tree00001	57648	Cheoctovirus			19034888	16289	na
QZE57717.1	PolA	univ_PolA.130	MZ443777.1	MZ443777	29524048	tree01381		22035438	PolA&PolB	tree01347	PolA&PolB					AF424781	4690358	0		7258308	7258308|tree00001|58701|Cheoctovirus|	7258308	tree00001	58701	Cheoctovirus			18994458	7689	na
QZE57383.1	PolA	univ_PolA.130	MZ443776.1	MZ443776	29523968	tree01381		22035458	PolA&PolB	tree01347	PolA&PolB					AF424782	4691958	1		4762958	4762958|tree00001|59016|Cheoctovirus|	4762958	tree00001	59016	Cheoctovirus			18998548	12964	na
QZE57048.1	PolA	univ_PolA.130	MZ443774.1	MZ443774	29524388	tree01381		22035478	PolA&PolB	tree01347	PolA&PolB					AF424783	4691178	0		7257528	7257528|tree00001|59482|Cheoctovirus|	7257528	tree00001	59482	Cheoctovirus			19009228	6759	na
UIW10852.1	PolA	univ_PolA.130	MZ443773.1	MZ443773	31041218	tree01381		22035518	PolA&PolB	tree01347	PolA&PolB					AF440695	4690978	0		34107818	34107818|tree00001|53598|Cheoctovirus|	34107818	tree00001	53598	Cheoctovirus			19010728	5924	na
UAW52956.1	PolA	univ_PolA.130	MZ443772.1	MZ443772	29524248	tree01381		22035538	PolA&PolB	tree01347	PolA&PolB					AF447491	4689958	0		5476928	5476928|tree00001|54513|Cheoctovirus|	5476928	tree00001	54513	Cheoctovirus			18998098	11486	na
QZE56711.1	PolA	univ_PolA.130	MZ443771.1	MZ443771	29524168	tree01381		22035578	PolA&PolB	tree01347	PolA&PolB					AF448724	4686608	0		6588868	6588868|tree00001|54685|Cheoctovirus|	6588868	tree00001	54685	Cheoctovirus			18997238	7671	na
QZE56372.1	PolA	univ_PolA.130	MZ443770.1	MZ443770	29524308	tree01381		22035598	PolA&PolB	tree01347	PolA&PolB					AF489521	4692118	0		5476668	5476668|tree00001|56418|Cheoctovirus|	5476668	tree00001	56418	Cheoctovirus			36593058	13815	na
QZE56036.1	PolA	univ_PolA.130	MZ443769.1	MZ443769	29524628	tree01381		22035618	PolA&PolB	tree01347	PolA&PolB					AF493143	4691258	1		4797928	4797928|tree00001|57328|Cheoctovirus|	4797928	tree00001	57328	Cheoctovirus			4751258	36566	na
QYW05192.1	PolA	univ_PolA.130	MZ475897.1	MZ475897	29523248	tree01381		22035658	PolA&PolB	tree01347	PolA&PolB					AF503408	5620768	0		22038558	22038558|tree00001|57984|Cheoctovirus|	22038558	tree00001	57984	Cheoctovirus			4716978	38239	na
QYW04847.1	PolA	univ_PolA.130	MZ475896.1	MZ475896	29523628	tree01381		22035698	PolA&PolB	tree01347	PolA&PolB					AF513032	4692058	1		4796808	4796808|tree00001|55617|Cheoctovirus|	4796808	tree00001	55617	Cheoctovirus			4798628	38269	na
QYW04503.1	PolA	univ_PolA.130	MZ475895.1	MZ475895	29523188	tree01381		22035738	PolA&PolB	tree01347	PolA&PolB					AF513033	4691278	1		7508748	7508748|tree00001|57861|Cheoctovirus|	7508748	tree00001	57861	Cheoctovirus			4720338	40881	na
QYW04162.1	PolA	univ_PolA.130	MZ475894.1	MZ475894	29523568	tree01381		22035758	PolA&PolB	tree01347	PolA&PolB					AF527608	5435768	0		7531778	7531778|tree00001|58106|Cheoctovirus|	7531778	tree00001	58106	Cheoctovirus			31401328	42739	na
QYW03821.1	PolA	univ_PolA.130	MZ475893.1	MZ475893	29523488	tree01381		22035778	PolA&PolB	tree01347	PolA&PolB					AF543311	4694398	1		5459518	5459518|tree00001|58608|Cheoctovirus|	5459518	tree00001	58608	Cheoctovirus			9280238	42688	na
QYW05534.1	PolA	univ_PolA.130	MZ475898.1	MZ475898	29523408	tree01381		22035798	PolA&PolB	tree01347	PolA&PolB					AF547430	5624118	1		7784958	7784958|tree00001|58575|Cheoctovirus|	7784958	tree00001	58575	Cheoctovirus			4697798	42935	na
QYW03479.1	PolA	univ_PolA.130	MZ475892.1	MZ475892	29523448	tree01381		19572838	PolA&PolB	tree01287	PolA&PolB					AF547987	4694838	0		5470888	5470888|tree00001|61164|Cheoctovirus|	5470888	tree00001	61164	Cheoctovirus			4859908	42158	na
QYW03138.1	PolA	univ_PolA.130	MZ475891.1	MZ475891	29523148	tree01381		19575238	PolA&PolB	tree01287	PolA&PolB					AJ006589	4784708	1		5460238	5460238|tree00001|59346|Cheoctovirus|	5460238	tree00001	59346	Cheoctovirus			29533308	53187	na
QQO90321.1	PolA	univ_PolA.130	MW366843.1	MW366843	24740208	tree01381		19581058	PolA&PolB	tree01287	PolA&PolB					AJ131519	4697718	0		15474028	15474028|tree00001|59478|Cheoctovirus|	15474028	tree00001	59478	Cheoctovirus			4755018	38099	na
AXG67535.1	PolA	univ_PolA.130	MH460462.1	MH460462	7446288	tree01381		19593898	PolA&PolB	tree01287	PolA&PolB					AJ242593	4698558	0		20091228	20091228|tree00001|55149|Cheoctovirus|	20091228	tree00001	55149	Cheoctovirus			4759418	45798	Abouovirus
AYD79966.1	PolA	univ_PolA.130	MH389777.1	MH389777	7529158	tree01381		20124338	PolB&PolC	tree01279	PolB&PolC					AJ245616	5477328	0		4812788	4812788|tree00001|54751|Cheoctovirus|	4812788	tree00001	54751	Cheoctovirus			4797788	45552	Abouovirus
AXG67216.1	PolA	univ_PolA.130	MH460463.1	MH460463	7446308	tree01381		6569068	PolB&PolC	tree01279	PolB&PolC					AJ251789	4696958	0		6948028	6948028|tree00001|55727|Cheoctovirus|	6948028	tree00001	55727	Cheoctovirus			4798228	52955	Jimmervirus
AXG66889.1	PolA	univ_PolA.130	MH460461.1	MH460461	7446268	tree01381		19447338	PolB&PolC	tree01277	PolB&PolC					AJ251805	4696098	2		5469748	5469748|tree00001|56663|Cheoctovirus|	5469748	tree00001	56663	Cheoctovirus			5452178	52992	Jimmervirus
AXG66564.1	PolA	univ_PolA.130	MH460460.1	MH460460	7446248	tree01381		20345268	PolB&PolC	tree01277	PolB&PolC					AJ278322	4789268	1		6812398	6812398|tree00001|54118|Cheoctovirus|	6812398	tree00001	54118	Cheoctovirus			4799868	54312	Jimmervirus
AWY08446.1	PolA	univ_PolA.130	MH248138.1	MH248138	6812678	tree01381		19448118	PolB&PolC	tree01276	PolB&PolC					AJ298298	4696138	0		28211808	28211808|tree00001|59381|Cheoctovirus|	28211808	tree00001	59381	Cheoctovirus			5470508	54312	Jimmervirus
ARW58813.1	PolA	univ_PolA.130	KY984068.1	KY984068	6106198	tree01381		20345448	PolB&PolC	tree01276	PolB&PolC					AJ302074	4698618	0		6588848	6588848|tree00001|59815|Cheoctovirus|	6588848	tree00001	59815	Cheoctovirus			31401448	36665	na
AQT28647.1	PolA	univ_PolA.130	KY448244.1	KY448244	5465088	tree01381		19452138	PolB&PolC	tree01275	PolB&PolC					AJ304858	15455358	0		8964388	8964388|tree00001|58930|Cheoctovirus|	8964388	tree00001	58930	Cheoctovirus			9280078	43790	na
AGS82080.1	PolA	univ_PolA.130	KF147891.1	KF147891	4757898			19577378	PolB&PolC	tree01275	PolB&PolC					AJ312240	4689028	0		4760998	4760998|tree00001|57775|Cheoctovirus|	4760998	tree00001	57775	Cheoctovirus			14209598	52658	na
AFH14628.1	PolA	univ_PolA.130	JQ768459.1	JQ768459	4742798			19577558	PolB&PolC	tree01275	PolB&PolC					AJ318471	4690778	2		7027648	7027648|tree00001|57955|Cheoctovirus|	7027648	tree00001	57955	Cheoctovirus			6919328	52068	na
SBV38480.1	PolA	univ_PolA.130	LT598654.1	LT598654	6690228			19588498	PolB&PolC	tree01275	PolB&PolC					AJ421943	15455278	0		6588968	6588968|tree00001|58074|Cheoctovirus|	6588968	tree00001	58074	Cheoctovirus			21594138	51829	na
QDP54829.1	PolA	univ_PolA.131	MK892643.1	MK892643	15398898			19598478	PolB&PolC	tree01275	PolB&PolC					AJ505558	4707118	2		8723398	8723398|tree00001|59617|Cheoctovirus|	8723398	tree00001	59617	Cheoctovirus			5462958	50401	na
UNA00815.1	PolA	univ_PolA.132	OM621816.1	OM621816	32315178			11583208	PolB&PolC	tree01274	PolB&PolC					AJ550940	4692098	1		19359748	19359748|tree00001|58368|Cheoctovirus|	19359748	tree00001	58368	Cheoctovirus			8765238	28205	na
QYW05964.1	PolA	univ_PolA.133	MZ592922.1	MZ592922	29542208	tree00293		13281008	PolB&PolC	tree01274	PolB&PolC					AJ556162	4692138	0		15452378	15452378|tree00001|58027|Cheoctovirus|	15452378	tree00001	58027	Cheoctovirus			19039448	23067	na
AFV81302.1	PolA	univ_PolA.133	JX556418.1	JX556418	4747718	tree00293		22467028	PolB&PolC	tree01274	PolB&PolC					AJ560763	4707898	0		4777258	4777258|tree00001|60727|Cheoctovirus|	4777258	tree00001	60727	Cheoctovirus			4799848	31703	na
UGC97222.1	PolA	univ_PolA.133	OL314400.1	OL314400	33249958	tree00293		4748898	PolB&PolC	tree01274	PolB&PolC					AJ564013	4706158	0		15452258	15452258|tree00001|56502|Cheoctovirus|	15452258	tree00001	56502	Cheoctovirus			19009598	5781	na
UCW44062.1	PolA	univ_PolA.133	OK483201.1	OK483201	29721138	tree00293		4771898	PolB&PolC	tree01274	PolB&PolC					AJ604530	11172088	0		29549028	29549028|tree00001|54396|Cheoctovirus|	29549028	tree00001	54396	Cheoctovirus			19009628	6916	na
QAY01751.1	PolA	univ_PolA.133	MH925090.1	MH925090	8446528	tree00293		4780058	PolB&PolC	tree01274	PolB&PolC					AJ604531	15455318	0		4763818	4763818|tree00001|54411|Cheoctovirus|	4763818	tree00001	54411	Cheoctovirus			19028048	6557	na
AUM58735.1	PolA	univ_PolA.133	MG602476.1	MG602476	8162308	tree00293		5807328	PolB&PolC	tree01274	PolB&PolC					AJ609634	4697798	0		6282438	6282438|tree00001|57256|Cheoctovirus|	6282438	tree00001	57256	Cheoctovirus			19039728	6334	na
ATI19471.1	PolA	univ_PolA.133	MF754116.1	MF754116	7214368	tree00293		8964968	PolB&PolC	tree01274	PolB&PolC					AJ630128	4706138	1		15472278	15472278|tree00001|54687|Cheoctovirus|	15472278	tree00001	54687	Cheoctovirus			19010568	5664	na
ATI19377.1	PolA	univ_PolA.133	MF754115.1	MF754115	7214348	tree00293		10948538	PolB&PolC	tree01273	PolB&PolC					AJ697969	4715698	2		15474108	15474108|tree00001|53852|Cheoctovirus|	15474108	tree00001	53852	Cheoctovirus			7745118	8651	na
AFE86394.1	PolA	univ_PolA.133	JQ692107.1	JQ692107	5462818	tree00293		12068028	PolB&PolC	tree01273	PolB&PolC					AJ842011	4695098	0		4753058	4753058|tree00001|53359|Cheoctovirus|	4753058	tree00001	53359	Cheoctovirus			7750158	17786	na
QEP53436.1	PolA	univ_PolA.133	MN215888.1	MN215888	13967068	tree00293		17373918	PolB&PolC	tree01273	PolB&PolC					AJ972879	4741258	3		30152768	30152768|tree00001|58768|Cheoctovirus|	30152768	tree00001	58768	Cheoctovirus			7750778	13657	na
AXH68406.1	PolA	univ_PolA.133	MH599087.1	MH599087	7027768	tree00293		22531018	PolB&PolC	tree01273	PolB&PolC					AM076770	30454258	0		35414148	35414148|tree00001|54280|Cheoctovirus|	35414148	tree00001	54280	Cheoctovirus			19034428	7197	na
AVI05165.1	PolA	univ_PolA.133	MG893203.1	MG893203	7049918	tree00293		22531038	PolB&PolC	tree01273	PolB&PolC					AM084414	5477488	2		24361398	24361398|tree00001|54468|Cheoctovirus|	24361398	tree00001	54468	Cheoctovirus			19028028	5058	na
ATI19278.1	PolA	univ_PolA.133	MF754114.1	MF754114	7214288	tree00293		22531058	PolB&PolC	tree01273	PolB&PolC					AM084415	4714878	1		6283108	6283108|tree00001|57734|Cheoctovirus|	6283108	tree00001	57734	Cheoctovirus			19009988	5149	na
ATI19147.1	PolA	univ_PolA.133	MF754113.1	MF754113	7214268	tree00293		29501308	PolB&PolC	tree01273	PolB&PolC					AM156909	4714088	0		4795388	4795388|tree00001|56826|Cheoctovirus|	4795388	tree00001	56826	Cheoctovirus			19049678	12499	na
QQO97599.1	PolA	univ_PolA.134	MT732452.1	MT732452	27650298	tree01272		29501348	PolB&PolC	tree01273	PolB&PolC					AM183667	4717658	1		35414028	35414028|tree00001|54926|Cheoctovirus|	35414028	tree00001	54926	Cheoctovirus			19016438	11463	na
QQO98201.1	PolA	univ_PolA.134	MT732455.1	MT732455	27650358	tree01272		29501408	PolB&PolC	tree01273	PolB&PolC					AM265638	4720178	1		8964548	8964548|tree00001|55422|Cheoctovirus|	8964548	tree00001	55422	Cheoctovirus			7750538	4037	na
QQO98001.1	PolA	univ_PolA.134	MT732454.1	MT732454	27650338	tree01272		4743598	PolB&PolC	tree01273	PolB&PolC					AM265639	4721098	1		22038578	22038578|tree00001|57599|Cheoctovirus|	22038578	tree00001	57599	Cheoctovirus			7750958	7213	na
QQO97799.1	PolA	univ_PolA.134	MT732453.1	MT732453	27650318	tree01272		5454398	PolB&PolC	tree01273	PolB&PolC					AM419438	4719258	0		4726158	4726158|tree00001|58037|Cheoctovirus|	4726158	tree00001	58037	Cheoctovirus			7332658	34676	na
QQO97399.1	PolA	univ_PolA.134	MT732451.1	MT732451	27650278	tree01272		5465588	PolB&PolC	tree01273	PolB&PolC					AM491472	4724048	0		7257848	7257848|tree00001|58604|Cheoctovirus|	7257848	tree00001	58604	Cheoctovirus			15684428	32524	na
QQO97204.1	PolA	univ_PolA.134	MT732450.1	MT732450	27650378	tree01272		6199618	PolB&PolC	tree01273	PolB&PolC					AM749121	4729758	0		4728898	4728898|tree00001|58578|Cheoctovirus|	4728898	tree00001	58578	Cheoctovirus			7450238	37129	Metforvirus
CAB4190010.1	PolA	univ_PolA.135	LR797148.1	LR797148	19590798			6199648	PolB&PolC	tree01273	PolB&PolC					AM749441	4720298	1		5484168	5484168|tree00001|56719|Cheoctovirus|	5484168	tree00001	56719	Cheoctovirus			4686668	26111	Psimunavirus
UOF82740.1	PolA	univ_PolA.136	MW202864.1	MW202864	32662988	tree00359		8236078	PolB&PolC	tree01273	PolB&PolC					AM910650	4725578	2		5605088	5605088|tree00001|56827|Cheoctovirus|	5605088	tree00001	56827	Cheoctovirus			4784378	31007	Psimunavirus
UOF80043.1	PolA	univ_PolA.136	MW202657.1	MW202657	32662908	tree00359		18751528	PolA&PolB	tree01265	PolA&PolB					AM910651	4724918	2		31400898	31400898|tree00001|56056|Cheoctovirus|	31400898	tree00001	56056	Cheoctovirus			19571898	36509	na
UTN93067.1	PolA	univ_PolA.137	ON456348.1	ON456348	34815728	tree00133		10010748	PolB	tree01261	PolB					AP000363	4693898	0		4776558	4776558|tree00001|59419|Cheoctovirus|	4776558	tree00001	59419	Cheoctovirus			19571918	35628	na
UTN91891.1	PolA	univ_PolA.137	ON456338.1	ON456338	34815808	tree00133		10010768	PolA	tree01382	PolA					AP000400	8680768	0		29529708	29529708|tree00001|57595|Cheoctovirus|	29529708	tree00001	57595	Cheoctovirus			9446188	33969	na
QFG07953.1	PolA	univ_PolA.137	MN224565.1	MN224565	14388078	tree00133		10010818	PolB	tree01289	PolB					AP000422	15455478	0		4755618	4755618|tree00001|59626|Cheoctovirus|	4755618	tree00001	59626	Cheoctovirus			9446538	33382	na
AYD86807.1	PolA	univ_PolA.137	MH825706.1	MH825706	7531738	tree00133		10010848	PolB	tree01289	PolB					AP001553	4686588	0		8453388	8453388|tree00001|58397|Cheoctovirus|	8453388	tree00001	58397	Cheoctovirus			19448138	30292	na
AXH49450.1	PolA	univ_PolA.137	MH536815.1	MH536815	7026128	tree00133		10010868	PolB	tree01289	PolB					AP004402	5431048	0		6298288	6298288|tree00001|57455|Cheoctovirus|	6298288	tree00001	57455	Cheoctovirus			20345928	30292	na
AWY07544.1	PolA	univ_PolA.137	MH229865.1	MH229865	6812598	tree00133		10010888	PolB	tree01289	PolB					AP005153	4894148	0		6298308	6298308|tree00001|57455|Cheoctovirus|	6298308	tree00001	57455	Cheoctovirus			19574918	27485	na
AWY07462.1	PolA	univ_PolA.137	MH229864.1	MH229864	6812578	tree00133		10010928	PolB	tree01289	PolB					AP005154	4894168	0		20091188	20091188|tree00001|57054|Cheoctovirus|	20091188	tree00001	57054	Cheoctovirus			19584978	27595	na
QFG07874.1	PolA	univ_PolA.137	MN224564.1	MN224564	14388058	tree00133		10010948	PolB	tree01259	PolB					AP008953	4716838	0		8964608	8964608|tree00001|57703|Cheoctovirus|	8964608	tree00001	57703	Cheoctovirus			19590298	27595	na
AWY07379.1	PolA	univ_PolA.137	MH229863.1	MH229863	6812558	tree00133		10011008	PolB	tree01259	PolB					AP008954	4717738	0		6114448	6114448|tree00001|57036|Cheoctovirus|	6114448	tree00001	57036	Cheoctovirus			19597618	27595	na
AWY07299.1	PolA	univ_PolA.137	MH229862.1	MH229862	6812538	tree00133		10011048	PolB	tree01259	PolB					AP008979	4715798	1		6375008	6375008|tree00001|56515|Cheoctovirus|	6375008	tree00001	56515	Cheoctovirus			20349408	27595	na
QPO16979.1	PolA	univ_PolA.138	MW314848.1	MW314848	23969398	tree00073		10011088	PolB	tree01259	PolB					AP008983	4714058	1		4795248	4795248|tree00001|58671|Cheoctovirus|	4795248	tree00001	58671	Cheoctovirus			19587778	27595	na
QHB47216.1	PolA	univ_PolA.138	MN735429.1	MN735429	15780948	tree00073		10011108	PolB	tree01259	PolB					AP008986	4714218	1		4795768	4795768|tree00001|59416|Cheoctovirus|	4795768	tree00001	59416	Cheoctovirus			19598418	27595	na
QKY79351.1	PolA	univ_PolA.138	MT498050.1	MT498050	20238438	tree00073		10011148	PolB	tree01259	PolB					AP009146	4715958	0		5451998	5451998|tree00001|58456|Cheoctovirus|	5451998	tree00001	58456	Cheoctovirus			17348908	31857	na
QDH48950.1	PolA	univ_PolA.138	MK919484.1	MK919484	11928538	tree00073		10011188	PolB	tree01385	PolB					AP009363	4726498	1		4797548	4797548|tree00001|57766|Cheoctovirus|	4797548	tree00001	57766	Cheoctovirus			17348928	32266	na
QKY79116.1	PolA	univ_PolA.138	MT498045.1	MT498045	20238478	tree00073		10011208	PolB	tree01259	PolB					AP009390	4721078	1		6220348	6220348|tree00001|56867|Cheoctovirus|	6220348	tree00001	56867	Cheoctovirus			19027548	32202	na
QDH48234.1	PolA	univ_PolA.138	MK919476.1	MK919476	11928208	tree00073		10011248	PolB	tree01259	PolB					AP009624	4726538	0		4757858	4757858|tree00001|59179|Cheoctovirus|	4757858	tree00001	59179	Cheoctovirus			19004208	32049	na
QCG76995.1	PolA	univ_PolA.138	MK814749.1	MK814749	9748228	tree00073		10011288	PolB	tree01259	PolB					AP011113	4783958	1		15452178	15452178|tree00001|57663|Cheoctovirus|	15452178	tree00001	57663	Cheoctovirus			18994218	31866	na
QBZ73300.1	PolA	univ_PolA.138	MK660714.1	MK660714	9346588	tree00073		10011328	PolB	tree01259	PolB					AP011616	5477788	1		14862618	14862618|tree00001|56726|Cheoctovirus|	14862618	tree00001	56726	Cheoctovirus			19027328	32162	na
AZS12418.1	PolA	univ_PolA.138	MK279907.1	MK279907	8214168	tree00073		10025798	PolA	tree01455	PolA					AP011617	4736918	1		5445908	5445908|tree00001|57278|Cheoctovirus|	5445908	tree00001	57278	Cheoctovirus			18998058	32306	na
AZS11153.1	PolA	univ_PolA.138	MK279892.1	MK279892	8213618	tree00073		10025948	PolB	tree01380	PolB					AP011955	4749418	0		15780988	15780988|tree00001|57346|Cheoctovirus|	15780988	tree00001	57346	Cheoctovirus			19028648	28874	na
AZS10586.1	PolA	univ_PolA.138	MK279886.1	MK279886	8213518	tree00073		10026028	PolB	tree01376	PolB					AP011956	5478528	0		6106138	6106138|tree00001|56335|Cheoctovirus|	6106138	tree00001	56335	Cheoctovirus			19045628	28373	na
AZS10422.1	PolA	univ_PolA.138	MK279884.1	MK279884	8213748	tree00073		10026088	PolB	tree01380	PolB					AP012341	4752138	1		29546588	29546588|tree00001|54312|Cheoctovirus|	29546588	tree00001	54312	Cheoctovirus			13554448	45702	na
AZS09800.1	PolA	univ_PolA.138	MK279876.1	MK279876	8213338	tree00073		10026158	PolB	tree01380	PolB					AP012529	5431488	0		4757258	4757258|tree00001|54314|Cheoctovirus|	4757258	tree00001	54314	Cheoctovirus			32314998	44903	na
AZS09740.1	PolA	univ_PolA.138	MK279875.1	MK279875	8213318	tree00073		10026228	PolB	tree01380	PolB					AP012530	5447648	0		4776778	4776778|tree00001|53636|Cheoctovirus|	4776778	tree00001	53636	Cheoctovirus			32315058	44784	na
AZS09512.1	PolA	univ_PolA.138	MK279872.1	MK279872	8213418	tree00073		10026288	PolB	tree01380	PolB					AP012531	5431508	0		6374828	6374828|tree00001|53618|Cheoctovirus|	6374828	tree00001	53618	Cheoctovirus			32315118	44727	na
AZS09251.1	PolA	univ_PolA.138	MK279869.1	MK279869	8213238	tree00073		10026368	PolB	tree01380	PolB					AP012532	5447668	0		4776578	4776578|tree00001|60285|Squirtyvirus|	4776578	tree00001	60285	Squirtyvirus			32315078	43849	na
AZS08768.1	PolA	univ_PolA.138	MK279863.1	MK279863	8212998	tree00073		10026408	PolB	tree01380	PolB					AP012533	5447688	0		22704258	22704258|tree00001|57693|Cheoctovirus|	22704258	tree00001	57693	Cheoctovirus			32315098	43849	na
AZS08704.1	PolA	univ_PolA.138	MK279862.1	MK279862	8212968	tree00073		10026488	PolB	tree01376	PolB					AP012534	5447708	0		5467088	5467088|tree00001|60300|Cheoctovirus|	5467088	tree00001	60300	Cheoctovirus			19448658	43966	na
QHB36879.1	PolA	univ_PolA.138	MN813680.1	MN813680	15779568	tree00073		10026528	PolB	tree01376	PolB					AP012535	5447728	0		29649778	29649778|tree00001|54958|na|	29649778	tree00001	54958	na			30621898	44715	na
AZS08541.1	PolA	univ_PolA.138	MK279860.1	MK279860	8213188	tree00073		10026588	PolB	tree01380	PolB					AP012536	5447748	0		17373738	17373738|tree00002|56391|Cornievirus|	17373738	tree00002	56391	Cornievirus			5453138	52291	na
AZS08186.1	PolA	univ_PolA.138	MK279856.1	MK279856	8212888	tree00073		10026668	PolB	tree01380	PolB					AP012537	5447768	0		7259948	7259948|tree00002|58078|Thetabobvirus|	7259948	tree00002	58078	Thetabobvirus			19021308	12962	na
AZS08028.1	PolA	univ_PolA.138	MK279854.1	MK279854	8212818	tree00073		10026728	PolB	tree01380	PolB					AP012538	5447788	0		11589398	11589398|tree00003|56714|Thetabobvirus|	11589398	tree00003	56714	Thetabobvirus			19021628	17585	na
AZS11870.1	PolA	univ_PolA.138	MK279901.1	MK279901	8213958	tree00073		10026798	PolB	tree01376	PolB					AP012539	5447808	0		6515708	6515708|tree00003|57742|Thetabobvirus|	6515708	tree00003	57742	Thetabobvirus			18994618	9614	na
AZS07091.1	PolA	univ_PolA.138	MK279845.1	MK279845	8214458	tree00073		10026868	PolB	tree01376	PolB					AP012540	5447828	0		4757218	4757218|tree00004|55213|Avanivirus|	4757218	tree00004	55213	Avanivirus			18997518	25225	na
AZS09676.1	PolA	univ_PolA.138	MK279874.1	MK279874	8213298	tree00073		10026908	PolB	tree01376	PolB					AP013029	4753558	2		5449558	5449558|tree00004|55307|Avanivirus|	5449558	tree00004	55307	Avanivirus			18998228	10276	na
AZS09192.1	PolA	univ_PolA.138	MK279868.1	MK279868	8213218	tree00073		10026978	PolB	tree01380	PolB					AP013057	4760418	1		4762878	4762878|tree00004|54470|Avanivirus|	4762878	tree00004	54470	Avanivirus			5451578	21437	na
AZS07730.1	PolA	univ_PolA.138	MK279851.1	MK279851	8212678	tree00073		10027048	PolB	tree01376	PolB					AP013358	5397888	0		20406848	20406848|tree00004|54814|Avanivirus|	20406848	tree00004	54814	Avanivirus			18994718	15386	na
AZF98669.1	PolA	univ_PolA.138	MK112526.1	MK112526	7995228	tree00073		10027088	PolB	tree01376	PolB					AP013359	5397908	0		29499628	29499628|tree00004|55975|Avanivirus|	29499628	tree00004	55975	Avanivirus			18997318	11839	na
AZF98511.1	PolA	univ_PolA.138	MK112528.1	MK112528	7995178	tree00073		10027188	PolB	tree01376	PolB					AP013360	5397968	0		6539588	6539588|tree00004|56275|Avanivirus|	6539588	tree00004	56275	Avanivirus			19045188	20719	na
AZF98446.1	PolA	univ_PolA.138	MK112529.1	MK112529	7995148	tree00073		10027208	PolB	tree01376	PolB					AP013361	5398028	0		5484258	5484258|tree00004|58714|Avanivirus|	5484258	tree00004	58714	Avanivirus			5902428	18222	na
AZS09132.1	PolA	univ_PolA.138	MK279867.1	MK279867	8213118	tree00073		10028718	PolA	tree00492	PolA					AP013362	5396838	0		5605158	5605158|tree00004|57437|Avanivirus|	5605158	tree00004	57437	Avanivirus			10749298	13427	na
AZS07253.1	PolA	univ_PolA.138	MK279847.1	MK279847	8212758	tree00073		10049578	PolA	tree00523	PolA					AP013363	5398048	0		25534438	25534438|tree00005|60552|na|	25534438	tree00005	60552	na			6920708	10126	na
AZS07028.1	PolA	univ_PolA.138	MK279844.1	MK279844	8212568	tree00073		10114198	PolB	tree01259	PolB					AP013364	5398078	0		25535318	25535318|tree00005|60552|na|	25535318	tree00005	60552	na			18997288	8006	na
AZF98301.1	PolA	univ_PolA.138	MK112531.1	MK112531	7995108	tree00073		10213378	PolB	tree01259	PolB					AP013365	5398108	0		35530368	35530368|tree00006|47087|Fishburnevirus|	35530368	tree00006	47087	Fishburnevirus			4695278	11624	na
AZF97683.1	PolA	univ_PolA.138	MK112535.1	MK112535	7995028	tree00073		10213548	PolC	tree00098	PolC					AP013366	5398138	0		4753958	4753958|tree00006|47109|Fishburnevirus|	4753958	tree00006	47109	Fishburnevirus			5454598	16812	na
AZF97424.1	PolA	univ_PolA.138	MK112538.1	MK112538	7994968	tree00073		10213598	PolA	tree00138	PolA					AP013367	5398168	0		4762438	4762438|tree00006|47162|Fishburnevirus|	4762438	tree00006	47162	Fishburnevirus			18998078	8991	na
AYD81741.1	PolA	univ_PolA.138	MH744421.1	MH744421	7529518	tree00073		10213868	PolA	tree01433	PolA					AP013368	5398188	0		11928378	11928378|tree00006|47094|Fishburnevirus|	11928378	tree00006	47094	Fishburnevirus			19015518	7198	na
ATW58919.1	PolA	univ_PolA.138	MG198781.1	MG198781	6109138	tree00073		10224558	PolA	tree01428	PolA					AP013369	5398238	0		24361338	24361338|tree00006|47149|Fishburnevirus|	24361338	tree00006	47149	Fishburnevirus			4734038	17666	na
ATW58760.1	PolA	univ_PolA.138	MG198779.1	MG198779	6109178	tree00073		10224598	PolA	tree01428	PolA					AP013370	5396888	0		4777578	4777578|tree00006|46869|Fishburnevirus|	4777578	tree00006	46869	Fishburnevirus			15455618	13445	Lomovskayavirus
QGJ97185.1	PolA	univ_PolA.138	MN586061.1	MN586061	15475438	tree00073		10535878	PolA	tree01346	PolA					AP013371	5398278	0		5604948	5604948|tree00006|46732|Fishburnevirus|	5604948	tree00006	46732	Fishburnevirus			19015268	6481	na
AXH45085.1	PolA	univ_PolA.138	MH450131.1	MH450131	7025168	tree00073		10748188	PolA	tree01097	PolA					AP013372	5398328	0		11368978	11368978|tree00006|47229|Fishburnevirus|	11368978	tree00006	47229	Fishburnevirus			10749578	10034	na
AXH44278.1	PolA	univ_PolA.138	MH450121.1	MH450121	7024968	tree00073		10748698	PolA	tree00180	PolA&PolB					AP013373	5398348	0		12058998	12058998|tree00006|46896|Fishburnevirus|	12058998	tree00006	46896	Fishburnevirus			19040408	6006	na
AXH44034.1	PolA	univ_PolA.138	MH450118.1	MH450118	7024908	tree00073		10748978	PolA	#N/A	#N/A					AP013374	5398388	0		12059438	12059438|tree00006|46263|Fishburnevirus|	12059438	tree00006	46263	Fishburnevirus			7744378	5054	na
AXH43972.1	PolA	univ_PolA.138	MH450117.1	MH450117	7024888	tree00073		10749078	PolB	#N/A	#N/A					AP013375	5398428	0		5470008	5470008|tree00006|45580|Fishburnevirus|	5470008	tree00006	45580	Fishburnevirus			19015368	6772	na
ASZ74359.1	PolA	univ_PolA.138	MF668285.1	MF668285	5476468	tree00073		10749258	PolC	#N/A	#N/A					AP013376	5398458	0		33782238	33782238|tree00006|47578|Fishburnevirus|	33782238	tree00006	47578	Fishburnevirus			19015608	7327	na
ASR83839.1	PolA	univ_PolA.138	MF140425.1	MF140425	5472988	tree00073		10749358	PolC	#N/A	#N/A					AP013377	5398488	0		7785018	7785018|tree00006|47612|Fishburnevirus|	7785018	tree00006	47612	Fishburnevirus			19010808	5993	na
ASR83781.1	PolA	univ_PolA.138	MF140424.1	MF140424	5472948	tree00073		10749518	PolC	tree00263	PolC					AP013378	5398548	0		5475648	5475648|tree00006|47612|Fishburnevirus|	5475648	tree00006	47612	Fishburnevirus			19034808	7211	na
AZS11496.1	PolA	univ_PolA.138	MK279896.1	MK279896	8213878	tree00073		10749598	PolA	#N/A	#N/A					AP013379	5398588	0		8723078	8723078|tree00006|48056|Fishburnevirus|	8723078	tree00006	48056	Fishburnevirus			19044818	9353	na
ASR83493.1	PolA	univ_PolA.138	MF140407.1	MF140407	5472788	tree00073		10749758	PolB	tree00451	PolB					AP013380	5396908	0		12154208	12154208|tree00006|48822|Fishburnevirus|	12154208	tree00006	48822	Fishburnevirus			18994118	5391	na
ASR83428.1	PolA	univ_PolA.138	MF140404.1	MF140404	5472768	tree00073		10749818	PolC	tree00263	PolC					AP013381	5398628	0		5472228	5472228|tree00006|48699|Fishburnevirus|	5472228	tree00006	48699	Fishburnevirus			19048908	8845	na
ARE89874.1	PolA	univ_PolA.138	KU160653.2	KU160653	5468728	tree00073		10749838	PolA	tree00367	PolA					AP013382	5398658	0		8964648	8964648|tree00006|48424|Fishburnevirus|	8964648	tree00006	48424	Fishburnevirus			18995038	6224	na
ARE89872.1	PolA	univ_PolA.138	KU160672.2	KU160672	5468788	tree00073		10749858	PolA	tree00502	PolA					AP013383	5398688	0		4795268	4795268|tree00006|47618|Fishburnevirus|	4795268	tree00006	47618	Fishburnevirus			19044508	6950	na
ARE85693.1	PolA	univ_PolA.138	KU160640.2	KU160640	5468628	tree00073		10749878	PolA	tree01312	PolA					AP013384	5398758	0		6109338	6109338|tree00006|47618|Fishburnevirus|	6109338	tree00006	47618	Fishburnevirus			19044848	9378	na
AOZ65147.1	PolA	univ_PolA.138	KX688103.1	KX688103	5457688	tree00073		10749898	PolA	tree01312	PolA					AP013385	5398788	0		5471728	5471728|tree00006|48815|Fishburnevirus|	5471728	tree00006	48815	Fishburnevirus			18995018	6212	na
AOZ65084.1	PolA	univ_PolA.138	KX688102.1	KX688102	5457708	tree00073		10749918	PolA	tree01312	PolA					AP013386	5398808	0		35414328	35414328|tree00006|46484|Fishburnevirus|	35414328	tree00006	46484	Fishburnevirus			7328778	4328	na
AZS10163.1	PolA	univ_PolA.138	MK279880.1	MK279880	8213478	tree00073		10749938	PolA	tree01312	PolA					AP013387	5398858	0		5473188	5473188|tree00006|46484|Fishburnevirus|	5473188	tree00006	46484	Fishburnevirus			18998778	6006	na
AOT24138.1	PolA	univ_PolA.138	KX621005.1	KX621005	5459058	tree00073		10749958	PolA	tree00486	PolA					AP013388	5396958	0		9748388	9748388|tree00006|45680|Fishburnevirus|	9748388	tree00006	45680	Fishburnevirus			7762828	6094	na
ASR83282.1	PolA	univ_PolA.138	MF140400.1	MF140400	5472708	tree00073		10749978	PolA	tree01336	PolA					AP013389	5398908	0		20238318	20238318|tree00006|46561|Fishburnevirus|	20238318	tree00006	46561	Fishburnevirus			14470898	4964	Bixzunavirus
AOT24075.1	PolA	univ_PolA.138	KX621004.1	KX621004	5459038	tree00073		10749998	PolA	tree01336	PolA					AP013390	5398948	0		15779488	15779488|tree00006|48222|Fishburnevirus|	15779488	tree00006	48222	Fishburnevirus			19034268	6853	na
AOQ28319.1	PolA	univ_PolA.138	KX576641.1	KX576641	5459438	tree00073		10750018	PolA	tree00525	PolA					AP013391	5398988	0		15954328	15954328|tree00006|48222|Fishburnevirus|	15954328	tree00006	48222	Fishburnevirus			7744938	7508	na
ATW59254.1	PolA	univ_PolA.138	MG210949.1	MG210949	6108578	tree00073		10750038	PolA	tree00389	PolA					AP013392	5399028	0		15779528	15779528|tree00006|48213|Fishburnevirus|	15779528	tree00006	48213	Fishburnevirus			19016398	11264	na
AOQ28259.1	PolA	univ_PolA.138	KX576640.1	KX576640	5459478	tree00073		10750058	PolB	tree00435	PolB					AP013393	5399058	0		17373758	17373758|tree00006|47915|Fishburnevirus|	17373758	tree00006	47915	Fishburnevirus			19027888	6188	na
ATW58977.1	PolA	univ_PolA.138	MG198782.1	MG198782	6109158	tree00073		10750078	PolA	tree00389	PolA					AP013394	5399088	0		18113378	18113378|tree00006|48399|Fishburnevirus|	18113378	tree00006	48399	Fishburnevirus			19045848	5818	na
ALY10067.1	PolA	univ_PolA.138	KU160662.1	KU160662	5453658	tree00073		10750098	PolC	tree00263	PolC					AP013395	5399148	0		15954348	15954348|tree00006|48916|Fishburnevirus|	15954348	tree00006	48916	Fishburnevirus			19028348	10513	na
ALY10003.1	PolA	univ_PolA.138	KU160661.1	KU160661	5468768	tree00073		10750118	PolC	tree00263	PolC					AP013396	5399168	0		15472078	15472078|tree00006|49075|Fishburnevirus|	15472078	tree00006	49075	Fishburnevirus			7744918	5572	na
ALY09828.1	PolA	univ_PolA.138	KU160659.1	KU160659	5468748	tree00073		10750138	PolA	tree01352	PolA					AP013397	5397488	0		15779508	15779508|tree00006|48783|Fishburnevirus|	15779508	tree00006	48783	Fishburnevirus			7751178	6650	na
ALY09452.1	PolA	univ_PolA.138	KU160652.1	KU160652	5468708	tree00073		10750158	PolA	tree01357	PolA					AP013398	5399198	0		4812688	4812688|tree00006|48670|Fishburnevirus|	4812688	tree00006	48670	Fishburnevirus			7744878	5947	na
ALY09257.1	PolA	univ_PolA.138	KU160649.1	KU160649	5453538	tree00073		10750178	PolA	tree00492	PolA					AP013399	5399258	0		5471508	5471508|tree00006|48639|Fishburnevirus|	5471508	tree00006	48639	Fishburnevirus			7407678	5467	na
ALY10710.1	PolA	univ_PolA.138	KU160671.1	KU160671	5453778	tree00073		10750198	PolA	tree00492	PolA					AP013400	5399308	0		4764438	4764438|tree00006|48984|Bignuzvirus|	4764438	tree00006	48984	Bignuzvirus			7863478	4277	na
ALY09195.1	PolA	univ_PolA.138	KU160648.1	KU160648	5468688	tree00073		10750218	PolA	tree00492	PolA					AP013401	5399328	0		5458938	5458938|tree00006|48870|Bignuzvirus|	5458938	tree00006	48870	Bignuzvirus			19022288	6240	na
ALY08959.1	PolA	univ_PolA.138	KU160645.1	KU160645	5468668	tree00073		10750238	PolA	tree01428	PolA					AP013402	5399368	0		14374298	14374298|tree00006|50415|Phayoncevirus|	14374298	tree00006	50415	Phayoncevirus			19033568	6383	na
ALY08830.1	PolA	univ_PolA.138	KU160643.1	KU160643	5468648	tree00073		10750278	PolB	tree00436	PolB					AP013403	5401988	0		4795448	4795448|tree00006|49203|Phayoncevirus|	4795448	tree00006	49203	Phayoncevirus			19048968	5159	na
QOC55741.1	PolA	univ_PolA.138	MT771339.1	MT771339	22409518	tree00074		10750298	PolB	tree00436	PolB					AP013404	5402008	0		12154168	12154168|tree00006|50513|Purkyvirus|	12154168	tree00006	50513	Purkyvirus			7750558	3463	na
AOE44390.1	PolA	univ_PolA.138	KX557278.1	KX557278	4808608	tree00074		10750318	PolA	tree01428	PolA					AP013405	5402058	0		5458228	5458228|tree00006|49658|Tortellinivirus|	5458228	tree00006	49658	Tortellinivirus			19039628	5169	na
UVK60381.1	PolA	univ_PolA.138	ON970583.1	ON970583	35413928	tree00138		10750338	PolA	tree01428	PolA					AP013406	5396998	0		6588528	6588528|tree00006|49808|Xaviavirus|	6588528	tree00006	49808	Xaviavirus			19003548	7375	na
URM86959.1	PolA	univ_PolA.138	ON260821.1	ON260821	33758168	tree00138		10750358	PolA	tree01428	PolA					AP013407	5402128	0		25534938	25534938|tree00007|52581|na|	25534938	tree00007	52581	na			19587998	16191	na
UAW08794.1	PolA	univ_PolA.138	MZ747515.1	MZ747515	29497788	tree00138		10750518	PolA	tree00367	PolA					AP013408	5402148	0		25534178	25534178|tree00007|52581|na|	25534178	tree00007	52581	na			19597358	16191	na
QWY83840.1	PolA	univ_PolA.138	MZ150782.1	MZ150782	27662108	tree00138		10750598	PolC	tree00263	PolC					AP013409	5402178	0		23969658	23969658|tree00007|52563|na|	23969658	tree00007	52563	na			19598898	16182	na
QLF82734.1	PolA	univ_PolA.138	MT498057.1	MT498057	20406448	tree00138		10750618	PolC	tree00263	PolC					AP013410	5402208	0		25535038	25535038|tree00007|52581|na|	25535038	tree00007	52581	na			19590518	15558	na
QJD50028.1	PolA	univ_PolA.138	MT310855.1	MT310855	19359928	tree00138		10750638	PolC	tree00263	PolC					AP013411	5402278	0		25534058	25534058|tree00007|50828|na|	25534058	tree00007	50828	na			19579578	16143	na
QGH80707.1	PolA	univ_PolA.138	MN369765.1	MN369765	15452058	tree00138		10750658	PolC	tree00263	PolC					AP013412	5402308	0		25535118	25535118|tree00007|50750|na|	25535118	tree00007	50750	na			19588158	16829	na
QCQ57495.1	PolA	univ_PolA.138	MK737942.1	MK737942	10213598	tree00138		10750678	PolA	tree01336	PolA					AP013413	5402348	0		25534978	25534978|tree00007|51076|na|	25534978	tree00007	51076	na			19597478	16829	na
AYQ99675.1	PolA	univ_PolA.138	MK016497.1	MK016497	7784978	tree00138		10750698	PolA	tree00389	PolA					AP013414	5402398	0		25534098	25534098|tree00007|49556|na|	25534098	tree00007	49556	na			20349778	16829	na
AYQ99507.1	PolA	univ_PolA.138	MK016495.1	MK016495	7784938	tree00138		10750718	PolA	tree00367	PolA					AP013415	5397048	0		25534158	25534158|tree00007|49796|na|	25534158	tree00007	49796	na			19588338	16811	na
QBZ73240.1	PolA	univ_PolA.138	MK660713.1	MK660713	9346568			10750758	PolA	tree01312	PolA					AP013416	5402468	0		25534698	25534698|tree00007|51341|na|	25534698	tree00007	51341	na			19590658	16811	na
QXJ40715.1	PolA	univ_PolA.138	MZ357096.1	MZ357096	34113858			10785578	PolB	tree01388	PolB					AP013417	5402508	0		25535178	25535178|tree00007|53061|na|	25535178	tree00007	53061	na			19591838	16811	na
QNJ57659.1	PolA	univ_PolA.139	MT723933.1	MT723933	21842908	tree00141		10896218	PolB	tree01394	PolB					AP013418	5402528	0		25535198	25535198|tree00007|51204|na|	25535198	tree00007	51204	na			20349898	16811	na
QJD54001.1	PolA	univ_PolA.139	MT316461.1	MT316461	19360788	tree00141		10948628	PolA	tree01336	PolA					AP013419	5402568	0		25534378	25534378|tree00007|49758|na|	25534378	tree00007	49758	na			19597398	16811	na
AZS06695.1	PolA	univ_PolA.139	MK279841.1	MK279841	8212478	tree00141		10948648	PolA	tree01336	PolA					AP013420	5402588	0		25534238	25534238|tree00008|54310|na|	25534238	tree00008	54310	na			19590718	15975	na
UPI12939.1	PolA	univ_PolA.14	OM982672.1	OM982672	33520258	tree01450		10948768	PolA	tree00476	PolA					AP013421	5402628	0		25534658	25534658|tree00008|54740|na|	25534658	tree00008	54740	na			19568938	29905	na
UPI12440.1	PolA	univ_PolA.14	OM982670.1	OM982670	33520218	tree01450		10948808	PolA	#N/A	#N/A					AP013422	5402708	0		25534578	25534578|tree00008|52601|na|	25534578	tree00008	52601	na			19590378	29905	na
UPI13183.1	PolA	univ_PolA.14	OM982673.1	OM982673	33520278	tree01450		10948868	PolA	tree00129	PolA					AP013423	5402748	0		25534538	25534538|tree00008|55492|na|	25534538	tree00008	55492	na			19587718	28735	na
UPI12186.1	PolA	univ_PolA.14	OM982669.1	OM982669	33520198	tree01450		10948928	PolA	tree00128	PolA					AP013424	5402768	0		5623318	5623318|tree00009|43679|Charlievirus|	5623318	tree00009	43679	Charlievirus			20349298	28735	na
UPI11931.1	PolA	univ_PolA.14	OM982668.1	OM982668	33520178	tree01450		10948948	PolA	tree00129	PolA					AP013425	5397068	0		7257328	7257328|tree00009|43697|Charlievirus|	7257328	tree00009	43697	Charlievirus			19597298	28735	na
QZA70237.1	PolA	univ_PolA.14	MZ501265.1	MZ501265	29554868	tree01450		10949028	PolA	tree00077	PolA					AP013426	5397448	0		5623298	5623298|tree00009|43698|Charlievirus|	5623298	tree00009	43698	Charlievirus			19590238	30868	na
QZA69882.1	PolA	univ_PolA.14	MZ501263.1	MZ501263	29554788	tree01450		10949048	PolA	tree00077	PolA					AP013427	5402808	0		21842928	21842928|tree00009|43700|Charlievirus|	21842928	tree00009	43700	Charlievirus			20347348	27316	na
QZA69597.1	PolA	univ_PolA.14	MZ501262.1	MZ501262	29554728	tree01450		10949068	PolB	tree01297	PolB					AP013428	5402898	0		8723358	8723358|tree00009|43700|Charlievirus|	8723358	tree00009	43700	Charlievirus			19572038	33595	na
QZA69314.1	PolA	univ_PolA.14	MZ501261.1	MZ501261	29554608	tree01450		11019288	PolA	tree00486	PolA					AP013429	5402928	0		4798548	4798548|tree00009|43680|Charlievirus|	4798548	tree00009	43680	Charlievirus			19451358	29104	na
QZA69034.1	PolA	univ_PolA.14	MZ501260.1	MZ501260	29554498	tree01450		11047888	PolA	tree01458	PolA					AP013430	5402948	0		8723418	8723418|tree00009|43700|Charlievirus|	8723418	tree00009	43700	Charlievirus			19591498	29104	na
AGY47443.1	PolA	univ_PolA.14	KF669652.1	KF669652	4758338	tree01450		11047928	PolA	#N/A	#N/A					AP013431	5402968	0		29546128	29546128|tree00009|43642|Charlievirus|	29546128	tree00009	43642	Charlievirus			19582618	29104	na
QDP43195.1	PolA	univ_PolA.14	MN043730.1	MN043730	12782128	tree01450		11048008	PolC	#N/A	#N/A					AP013432	5403028	0		31793108	31793108|tree00009|42938|Charlievirus|	31793108	tree00009	42938	Charlievirus			19587858	30802	na
QRI44687.1	PolA	univ_PolA.14	MW354667.1	MW354667	25035528	tree01450		11048048	PolA	tree01458	PolA					AP013433	5403088	0		7784718	7784718|tree00009|43575|Charlievirus|	7784718	tree00009	43575	Charlievirus			19597258	30812	na
AUO79484.1	PolA	univ_PolA.14	MF422185.1	MF422185	6112338	tree01450		11229068	PolB	tree01385	PolB					AP013434	5403108	0		6812498	6812498|tree00009|43243|Charlievirus|	6812498	tree00009	43243	Charlievirus			20345628	33858	na
QOR55600.1	PolA	univ_PolA.140	MN304821.1	MN304821	29496948			11368838	PolB	tree01388	PolB					AP013435	5397088	0		11584168	11584168|tree00009|42396|Charlievirus|	11584168	tree00009	42396	Charlievirus			19570598	30634	na
QBJ04056.1	PolA	univ_PolA.141	MK554696.1	MK554696	8724418			11368858	PolA	tree00367	PolA					AP013436	5403128	0		36353298	36353298|tree00009|43107|Charlievirus|	36353298	tree00009	43107	Charlievirus			19572738	31044	na
BCK59833.1	PolA	univ_PolA.142	LC576631.1	LC576631	21805358	tree01440		11368878	PolA	tree01352	PolA					AP013437	5403188	0		6108838	6108838|tree00009|43779|Charlievirus|	6108838	tree00009	43779	Charlievirus			19594998	36699	na
AAV35879.1	PolA	univ_PolA.143	AY682195.1	AY682195	4695018			11368898	PolA	tree01352	PolA					AP013438	5403228	0		7257488	7257488|tree00009|44205|Charlievirus|	7257488	tree00009	44205	Charlievirus			19596718	36699	na
QHJ82944.1	PolA	univ_PolA.144	MN855964.1	MN855964	19039988	tree00672		11368938	PolA	tree01358	PolA					AP013439	5403268	0		20240038	20240038|tree00009|41278|Charlievirus|	20240038	tree00009	41278	Charlievirus			19584598	36699	na
QHJ76074.1	PolA	univ_PolA.144	MN855592.1	MN855592	19034578	tree00672		11368958	PolA	tree00081	PolA					AP013440	5403298	0		22038638	22038638|tree00009|41278|Charlievirus|	22038638	tree00009	41278	Charlievirus			20348808	36699	na
AKC02296.1	PolA	univ_PolA.144	KP687431.1	KP687431	5434108	tree01439		11369198	PolA	tree01234	PolA					AP013441	5403328	0		8723098	8723098|tree00009|41278|Charlievirus|	8723098	tree00009	41278	Charlievirus			19596918	35486	na
AJA42090.1	PolA	univ_PolA.144	KP027446.1	KP027446	4797348	tree01439		11369218	PolA	tree00149	PolA					AP013442	5403368	0		4762518	4762518|tree00009|42240|Charlievirus|	4762518	tree00009	42240	Charlievirus			19598238	35486	na
AIK69489.1	PolA	univ_PolA.144	KM216423.1	KM216423	4771798	tree01439		11369238	PolA	tree01428	PolA					AP013443	5397108	0		4765358	4765358|tree00009|43036|Charlievirus|	4765358	tree00009	43036	Charlievirus			19582578	19505	na
AII26975.1	PolA	univ_PolA.144	KJ888149.1	KJ888149	4769918	tree01439		11369278	PolA	tree00368	PolA					AP013444	5403398	0		5454758	5454758|tree00009|43478|Charlievirus|	5454758	tree00009	43478	Charlievirus			19585418	19505	na
UXR08293.1	PolA	univ_PolA.144	OP297178.1	OP297178	36592998	tree01439		11369298	PolB	tree01370	PolB					AP013445	5403428	0		6109038	6109038|tree00009|43886|Charlievirus|	6109038	tree00009	43886	Charlievirus			19591618	19505	na
UXE02790.1	PolA	univ_PolA.144	OP263968.1	OP263968	36354118	tree01439		11369318	PolA	#N/A	#N/A					AP013446	5403488	0		7257128	7257128|tree00009|44333|Charlievirus|	7257128	tree00009	44333	Charlievirus			19451518	19505	na
UXE02501.1	PolA	univ_PolA.144	OP263967.1	OP263967	36354098	tree01439		11369338	PolA	tree01454	PolA					AP013447	5403528	0		20240098	20240098|tree00009|40580|Charlievirus|	20240098	tree00009	40580	Charlievirus			20346188	19316	na
UJQ43301.1	PolA	univ_PolA.144	OL741057.1	OL741057	31408658	tree01439		11369358	PolB	tree01259	PolB					AP013448	5403548	0		4812768	4812768|tree00009|42395|Charlievirus|	4812768	tree00009	42395	Charlievirus			19582878	19389	na
QZQ74882.1	PolA	univ_PolA.144	MZ573923.1	MZ573923	29523068	tree01439		11369378	PolB	tree00443	PolB					AP013449	5403608	0		4761898	4761898|tree00009|42594|Charlievirus|	4761898	tree00009	42594	Charlievirus			19591878	19389	na
BDA82274.1	PolA	univ_PolA.144	LC648442.1	LC648442	28604938	tree01439		11564228	PolB	tree01278	PolB					AP013450	5403648	0		8723878	8723878|tree00009|42595|Charlievirus|	8723878	tree00009	42595	Charlievirus			20349738	19389	na
BAO47171.1	PolA	univ_PolA.144	AB903967.1	AB903967	4762258	tree01439		11564248	PolA	tree01013	PolA					AP013451	5403688	0		8723998	8723998|tree00009|42594|Charlievirus|	8723998	tree00009	42594	Charlievirus			19588038	19389	na
BAO09513.1	PolA	univ_PolA.144	AB853331.1	AB853331	4756878	tree01439		11564268	PolA	tree01016	PolA					AP013452	5403708	0		8723858	8723858|tree00009|42597|Charlievirus|	8723858	tree00009	42597	Charlievirus			19598518	19389	na
BAO09298.1	PolA	univ_PolA.144	AB853330.1	AB853330	4758458	tree01439		11564288	PolA	tree01013	PolA					AP013453	5403768	0		8454088	8454088|tree00009|42595|Charlievirus|	8454088	tree00009	42595	Charlievirus			20346168	19333	na
QVD58105.1	PolA	univ_PolA.144	MW546073.1	MW546073	26769258	tree01439		11564308	PolA	tree01015	PolA					AP013454	5397128	0		5457888	5457888|tree00009|42454|Charlievirus|	5457888	tree00009	42454	Charlievirus			19568658	19810	na
UWV20732.1	PolA	univ_PolA.144	OL960570.1	OL960570	36204068	tree01439		11564328	PolA	tree01013	PolA					AP013455	5403818	0		20240078	20240078|tree00009|42382|Charlievirus|	20240078	tree00009	42382	Charlievirus			19574858	19810	na
UWV20388.1	PolA	univ_PolA.144	OL960569.1	OL960569	36089118	tree01439		11564348	PolA	tree01013	PolA					AP013456	5403848	0		4812348	4812348|tree00009|43516|Charlievirus|	4812348	tree00009	43516	Charlievirus			19598578	17802	na
UWV20216.1	PolA	univ_PolA.144	OL960568.1	OL960568	36089198	tree01439		11564368	PolA	tree01013	PolA					AP013457	5403898	0		4750258	4750258|tree00009|41491|Charlievirus|	4750258	tree00009	41491	Charlievirus			19570918	16034	na
UWV19910.1	PolA	univ_PolA.144	OL960567.1	OL960567	36089138	tree01439		11564388	PolA	tree01015	PolA					AP013458	5403928	0		6948508	6948508|tree00009|41491|Charlievirus|	6948508	tree00009	41491	Charlievirus			19570758	16482	na
QVD58339.1	PolA	univ_PolA.144	MW546074.1	MW546074	26769398	tree01439		11564408	PolA	tree01014	PolA					AP013459	5403948	0		8722938	8722938|tree00009|41988|Charlievirus|	8722938	tree00009	41988	Charlievirus			19567178	16529	na
QVD57463.1	PolA	univ_PolA.144	MW546070.1	MW546070	26769338	tree01439		11564428	PolB	tree01259	PolB					AP013460	5403998	0		4811908	4811908|tree00009|44872|Charlievirus|	4811908	tree00009	44872	Charlievirus			19568498	16257	na
QVD56926.1	PolA	univ_PolA.144	MW546068.1	MW546068	26769358	tree01439		11564468	PolA	tree01013	PolA					AP013461	5397148	0		14374898	14374898|tree00010|48540|Brujitavirus|	14374898	tree00010	48540	Brujitavirus			19571018	15766	na
QVD56750.1	PolA	univ_PolA.144	MW546067.1	MW546067	26769318	tree01439		11564488	PolA	tree01013	PolA					AP013462	5404028	0		14380928	14380928|tree00010|48053|Brujitavirus|	14380928	tree00010	48053	Brujitavirus			26832268	22522	na
QVD56500.1	PolA	univ_PolA.144	MW546066.1	MW546066	26769298	tree01439		11583268	PolC	#N/A	#N/A					AP013463	5404048	0		4765478	4765478|tree00010|48420|Brujitavirus|	4765478	tree00010	48420	Brujitavirus			19570798	16249	na
QVD56385.1	PolA	univ_PolA.144	MW546065.1	MW546065	26769278	tree01439		11583288	PolA	tree01433	PolA					AP013464	5404078	0		6113178	6113178|tree00010|46305|Brujitavirus|	6113178	tree00010	46305	Brujitavirus			19573218	20106	na
QVD56158.1	PolA	univ_PolA.144	MW546064.1	MW546064	26769418	tree01439		11583308	PolA	tree01433	PolA					AP013465	5404138	0		4726438	4726438|tree00010|47057|Brujitavirus|	4726438	tree00010	47057	Brujitavirus			19569338	15295	na
QTP96208.1	PolA	univ_PolA.144	MW528836.1	MW528836	29497808	tree01439		11583368	PolA	tree01340	PolA					AP013466	5404188	0		5478128	5478128|tree00010|47287|Brujitavirus|	5478128	tree00010	47287	Brujitavirus			19599018	14904	na
QRE00730.1	PolA	univ_PolA.144	MW460250.1	MW460250	24973058	tree01439		11583388	PolA	tree00128	PolA					AP013467	5404208	0		4690478	4690478|tree00011|57050|Chenonavirus|	4690478	tree00011	57050	Chenonavirus			19585358	14904	na
QMP18507.1	PolA	univ_PolA.144	MT338525.1	MT338525	26769178	tree01439		11583408	PolA	tree00079	PolA					AP013468	5399428	0		4776518	4776518|tree00011|55832|Chenonavirus|	4776518	tree00011	55832	Chenonavirus			19579938	14904	na
QJA42874.1	PolA	univ_PolA.144	MT226657.1	MT226657	26769158	tree01439		11583448	PolA	tree00262	PolA					AP013469	5399498	0		29529488	29529488|tree00012|71672|Corndogvirus|	29529488	tree00012	71672	Corndogvirus			19575218	15204	na
QIG56834.1	PolA	univ_PolA.144	MN336263.1	MN336263	17348748	tree01439		11583468	PolA	tree00128	PolA					AP013470	5399528	0		7784838	7784838|tree00012|71722|Corndogvirus|	7784838	tree00012	71722	Corndogvirus			19569718	15318	na
QIG56670.1	PolA	univ_PolA.144	MN336262.1	MN336262	17348728	tree01439		11583488	PolA	tree00262	PolA					AP013471	5397188	0		29541488	29541488|tree00012|71538|Corndogvirus|	29541488	tree00012	71538	Corndogvirus			19590918	15318	na
QIG56505.1	PolA	univ_PolA.144	MN336261.1	MN336261	17348768	tree01439		11583508	PolA	tree00077	PolA					AP013472	5399548	0		22410298	22410298|tree00012|70777|Corndogvirus|	22410298	tree00012	70777	Corndogvirus			19568438	14526	na
QAU05916.1	PolA	univ_PolA.144	MK417515.1	MK417515	8398908	tree01439		11583668	PolA	tree00262	PolA					AP013473	5399608	0		14657788	14657788|tree00012|71670|Corndogvirus|	14657788	tree00012	71670	Corndogvirus			19579498	15074	na
QAU05691.1	PolA	univ_PolA.144	MK417514.1	MK417514	8398888	tree01439		11583688	PolA	tree00077	PolA					AP013474	5399628	0		22410338	22410338|tree00012|71343|Corndogvirus|	22410338	tree00012	71343	Corndogvirus			19568698	15027	na
ASR76956.1	PolA	univ_PolA.144	MF405094.1	MF405094	6441568	tree01439		11583768	PolA	tree00117	PolA					AP013475	5399648	0		23969498	23969498|tree00012|71455|Corndogvirus|	23969498	tree00012	71455	Corndogvirus			19588098	16161	na
AQT25571.1	PolA	univ_PolA.144	KY581279.1	KY581279	5465548	tree01439		11583868	PolC	tree00098	PolC					AP013476	5399678	0		4758658	4758658|tree00012|72108|Corndogvirus|	4758658	tree00012	72108	Corndogvirus			19571038	16161	na
AFX93399.1	PolA	univ_PolA.144	KC012913.1	KC012913	4769938	tree01439		11583888	PolC	tree00098	PolC					AP013477	5399748	0		33758208	33758208|tree00012|72514|Corndogvirus|	33758208	tree00012	72514	Corndogvirus			19597458	16161	na
AAX92101.1	PolA	univ_PolA.144	AY954969.1	AY954969	4708018	tree01439		11583948	PolC	tree00295	PolC					AP013478	5399788	0		6108918	6108918|tree00012|71807|Corndogvirus|	6108918	tree00012	71807	Corndogvirus			19591678	16161	na
QNH71298.1	PolA	univ_PolA.144	MT786458.1	MT786458	21805098	tree01439		11583968	PolC	tree00295	PolC					AP013479	5399808	0		6298368	6298368|tree00012|71651|Corndogvirus|	6298368	tree00012	71651	Corndogvirus			20349968	16161	na
AHY26543.1	PolA	univ_PolA.144	KJ206563.1	KJ206563	6000918	tree01439		11583988	PolA	tree00128	PolA					AP013480	5399838	0		15471818	15471818|tree00012|71470|Corndogvirus|	15471818	tree00012	71470	Corndogvirus			19582818	16161	na
AHY26327.1	PolA	univ_PolA.144	KJ206562.1	KJ206562	6000898	tree01439		11584028	PolC	tree00102	PolC					AP013481	5397208	0		6199498	6199498|tree00012|70883|Corndogvirus|	6199498	tree00012	70883	Corndogvirus			19568678	14848	na
AHY26111.1	PolA	univ_PolA.144	KJ206561.1	KJ206561	6000878	tree01439		11584128	PolA	tree00038	PolA					AP013482	5399898	0		27661428	27661428|tree00012|71544|Corndogvirus|	27661428	tree00012	71544	Corndogvirus			19575178	15611	na
AHY25894.1	PolA	univ_PolA.144	KJ206560.1	KJ206560	6000858	tree01439		11584188	PolA	tree00038	PolA					AP013483	5399948	0		7027448	7027448|tree00012|72658|Corndogvirus|	7027448	tree00012	72658	Corndogvirus			19582978	15434	na
AHY25674.1	PolA	univ_PolA.144	KJ206559.1	KJ206559	4799708	tree01439		11589298	PolA	tree00038	PolA					AP013484	5399968	0		4692078	4692078|tree00012|69777|Corndogvirus|	4692078	tree00012	69777	Corndogvirus			19598778	15434	na
AHB80056.1	PolA	univ_PolA.144	KF766114.1	KF766114	4695578	tree01439		11589318	PolA	tree00079	PolA					AP013485	5399988	0		5449678	5449678|tree00012|70214|Corndogvirus|	5449678	tree00012	70214	Corndogvirus			19588458	15260	na
AFN37961.1	PolA	univ_PolA.144	JX080300.2	JX080300	5433968	tree01439		11589358	PolC	tree00294	PolC					AP013486	5399388	0		14657498	14657498|tree00012|71415|Corndogvirus|	14657498	tree00012	71415	Corndogvirus			19577238	14295	na
AHL83345.1	PolA	univ_PolA.144	EU418428.2	EU418428	5434088	tree01439		11589378	PolC	tree01313	PolC					AP013487	5400028	0		4758838	4758838|tree00012|69815|Corndogvirus|	4758838	tree00012	69815	Corndogvirus			19577438	13905	na
AAO47535.1	PolA	univ_PolA.144	AY176327.1	AY176327	6375128	tree01439		11589438	PolA	tree00079	PolA					AP013488	5400068	0		5448738	5448738|tree00012|69653|Corndogvirus|	5448738	tree00012	69653	Corndogvirus			19593158	14325	na
QKV30685.1	PolA	univ_PolA.144	MT554104.1	MT554104	20114228	tree01439		11589458	PolC	tree00100	PolC					AP013489	5397228	0		4763958	4763958|tree00012|71341|Corndogvirus|	4763958	tree00012	71341	Corndogvirus			19599198	14325	na
QKE56198.1	PolA	univ_PolA.144	MT411892.1	MT411892	19925348	tree01439		11602928	PolA	#N/A	#N/A					AP013490	5400128	0		4753938	4753938|tree00013|74711|Kostyavirus|	4753938	tree00013	74711	Kostyavirus			19569678	14209	na
AFV50879.1	PolA	univ_PolA.144	JX878671.1	JX878671	4749238	tree01439		11926558	PolA	tree00486	PolA					AP013491	5400158	0		9346158	9346158|tree00013|75528|Kostyavirus|	9346158	tree00013	75528	Kostyavirus			19590978	14209	na
AFN38789.1	PolA	univ_PolA.144	JX080304.2	JX080304	5434048	tree01439		11926618	PolA	tree00486	PolA					AP013492	5400188	0		5446288	5446288|tree00013|74675|Kostyavirus|	5446288	tree00013	74675	Kostyavirus			19577478	14688	na
AZB50070.1	PolA	univ_PolA.144	MH844529.1	MH844529	7985078	tree01439		11926658	PolA	tree00486	PolA					AP013493	5400228	0		29546188	29546188|tree00013|76192|Kostyavirus|	29546188	tree00013	76192	Kostyavirus			19575398	13910	na
AZB49852.1	PolA	univ_PolA.144	MH844528.1	MH844528	7985058	tree01439		11926718	PolA	tree00486	PolA					AP013494	5400278	0		5451858	5451858|tree00013|74655|Kostyavirus|	5451858	tree00013	74655	Kostyavirus			19568758	13910	na
AFN39000.1	PolA	univ_PolA.144	JX080305.2	JX080305	5434068	tree01439		11926768	PolA	tree00486	PolA					AP013495	5400328	0		4764498	4764498|tree00013|76260|Kostyavirus|	4764498	tree00013	76260	Kostyavirus			19567278	14478	na
AFN38577.1	PolA	univ_PolA.144	JX080303.2	JX080303	5434028	tree01439		11926818	PolA	tree00486	PolA					AP013496	5400348	0		15474388	15474388|tree00013|74731|Kostyavirus|	15474388	tree00013	74731	Kostyavirus			19599218	14209	na
AFN38365.1	PolA	univ_PolA.144	JX080302.2	JX080302	5434008	tree01439		11926868	PolA	tree00449	PolA					AP013497	5400368	0		4689668	4689668|tree00013|75931|Kostyavirus|	4689668	tree00013	75931	Kostyavirus			19569518	14251	na
AFN38171.1	PolA	univ_PolA.144	JX080301.2	JX080301	5433988	tree01439		11927008	PolA	tree01134	PolA					AP013498	5400408	0		6283068	6283068|tree00013|75565|Kostyavirus|	6283068	tree00013	75565	Kostyavirus			19591158	14253	na
UVD37059.1	PolA	univ_PolA.144	OP235318.1	OP235318	35318958	tree01439		11927078	PolA	tree01134	PolA					AP013499	5397248	0		5464748	5464748|tree00013|75215|Kostyavirus|	5464748	tree00013	75215	Kostyavirus			20346708	14812	na
QWY14883.1	PolA	univ_PolA.144	MZ427930.2	MZ427930	30152868	tree01439		11927218	PolB	tree00277	PolB					AP013500	5400478	0		4754518	4754518|tree00013|76179|Kostyavirus|	4754518	tree00013	76179	Kostyavirus			19595778	13891	na
AZU97495.1	PolA	univ_PolA.144	MK250904.1	MK250904	8236568	tree01439		11927378	PolA	tree00385	PolA					AP013501	5400508	0		7026748	7026748|tree00013|75586|Kostyavirus|	7026748	tree00013	75586	Kostyavirus			20347988	14310	na
AXU40089.1	PolA	univ_PolA.144	MH159197.1	MH159197	7645608	tree01439		11927418	PolA	tree00385	PolA					AP013502	5400528	0		4756438	4756438|tree00013|76586|Kostyavirus|	4756438	tree00013	76586	Kostyavirus			19595578	14310	na
ASZ78062.1	PolA	univ_PolA.144	MF001365.1	MF001365	6918848	tree01439		11927478	PolA	tree00385	PolA					AP013503	5400568	0		15474348	15474348|tree00013|75101|Kostyavirus|	15474348	tree00013	75101	Kostyavirus			19585698	14310	na
BCJ89051.1	PolA	univ_PolA.144	LC574321.1	LC574321	26769198	tree01439		11927528	PolA	tree00385	PolA					AP013504	5400618	0		5458408	5458408|tree00013|75779|Kostyavirus|	5458408	tree00013	75779	Kostyavirus			19580138	14310	na
ARQ96113.1	PolA	univ_PolA.144	KY779849.1	KY779849	5466988	tree01439		11927578	PolA	tree00385	PolA					AP013505	5400668	0		22531498	22531498|tree00013|74961|Kostyavirus|	22531498	tree00013	74961	Kostyavirus			19576838	15050	na
AFF28613.1	PolA	univ_PolA.144	JQ686190.1	JQ686190	4747258	tree01439		11927638	PolA	tree00528	PolA					AP013506	5400708	0		7508928	7508928|tree00013|75640|Kostyavirus|	7508928	tree00013	75640	Kostyavirus			19571178	14509	na
QEQ93269.1	PolA	univ_PolA.144	MN304941.1	MN304941	14078628	tree01439		11927698	PolA	tree00181	PolA					AP013507	5400748	0		14657838	14657838|tree00013|75453|Kostyavirus|	14657838	tree00013	75453	Kostyavirus			19577198	14218	na
QEM41393.1	PolA	univ_PolA.144	MN045228.1	MN045228	13712258	tree01439		11927738	PolA	tree00528	PolA					AP013508	5397268	0		7025988	7025988|tree00013|76133|Kostyavirus|	7025988	tree00013	76133	Kostyavirus			19591178	13834	na
QDJ97582.1	PolA	univ_PolA.144	MN091625.1	MN091625	29496548	tree01439		11927758	PolA	tree00528	PolA					AP013509	5400808	0		29548768	29548768|tree00013|75998|Kostyavirus|	29548768	tree00013	75998	Kostyavirus			19599258	14041	na
QDJ97580.1	PolA	univ_PolA.144	MN091625.1	MN091625	29496548	tree01439		11927838	PolB	tree01373	PolB					AP013510	5400828	1		5476748	5476748|tree00013|75554|Kostyavirus|	5476748	tree00013	75554	Kostyavirus			19579978	14020	na
QBZ70360.1	PolA	univ_PolA.144	MK584893.1	MK584893	9346078	tree01439		11927878	PolA	tree01428	PolA					AP013511	5400888	0		6539688	6539688|tree00013|75736|Kostyavirus|	6539688	tree00013	75736	Kostyavirus			19591918	14020	na
QAY02598.1	PolA	univ_PolA.144	MK331931.1	MK331931	8446708	tree01439		11927918	PolB	tree01374	PolB					AP013512	5400948	0		5448438	5448438|tree00013|75114|Kostyavirus|	5448438	tree00013	75114	Kostyavirus			19569598	14379	na
QAY02302.1	PolA	univ_PolA.144	MK331930.1	MK331930	8446688	tree01439		11928018	PolA	tree00128	PolA					AP013513	5400978	0		7026388	7026388|tree00013|75366|Kostyavirus|	7026388	tree00013	75366	Kostyavirus			19590938	14379	na
AUO26854.1	PolA	univ_PolA.144	MG656408.1	MG656408	6441548	tree01439		11928038	PolA	tree00079	PolA					AP013514	5401018	0		34815528	34815528|tree00013|76092|Kostyavirus|	34815528	tree00013	76092	Kostyavirus			19577298	13823	na
AKQ07363.1	PolA	univ_PolA.144	KR908644.1	KR908644	5434168	tree01439		11928138	PolB	tree01396	PolB					AP013515	5401088	0		9748108	9748108|tree00013|75360|Kostyavirus|	9748108	tree00013	75360	Kostyavirus			19599098	14394	na
AKQ07161.1	PolA	univ_PolA.144	KR902361.1	KR902361	5434148	tree01439		11928208	PolA	tree00073	PolA					AP013516	5401108	0		4756918	4756918|tree00013|76323|Kostyavirus|	4756918	tree00013	76323	Kostyavirus			19595538	14548	na
AKC02541.1	PolA	univ_PolA.144	KP687432.1	KP687432	5434128	tree01439		11928538	PolA	tree00073	PolA					AP013517	5401148	0		5605488	5605488|tree00013|77053|Kostyavirus|	5605488	tree00013	77053	Kostyavirus			19585198	14185	na
AFV80722.1	PolA	univ_PolA.144	JX875065.1	JX875065	5433948	tree01439		11928578	PolA	tree00367	PolA					AP013518	5401198	1		4753918	4753918|tree00013|76479|Kostyavirus|	4753918	tree00013	76479	Kostyavirus			19577178	14425	na
CCA65792.1	PolA	univ_PolA.144	FR852584.1	FR852584	5433928	tree01439		11928598	PolB	tree01262	PolB					AP013519	5397308	0		4758558	4758558|tree00013|76217|Kostyavirus|	4758558	tree00013	76217	Kostyavirus			19579778	14026	na
AEJ79811.1	PolA	univ_PolA.144	HQ163896.1	HQ163896	4759458	tree01439		11928658	PolA	tree01447	PolA					AP013520	5401238	0		5605268	5605268|tree00013|76217|Kostyavirus|	5605268	tree00013	76217	Kostyavirus			19599238	14227	na
VEV89400.1	PolA	univ_PolA.144	LR215721.1	LR215721	12067988	tree01439		11928678	PolC	tree00263	PolC					AP013521	5401268	0		7784998	7784998|tree00013|76023|Kostyavirus|	7784998	tree00013	76023	Kostyavirus			19568558	15234	na
VEV88583.1	PolA	univ_PolA.144	LR215720.1	LR215720	12068008	tree01439		11928698	PolA	tree01448	PolA					AP013522	5401298	0		7027348	7027348|tree00013|76915|Kostyavirus|	7027348	tree00013	76915	Kostyavirus			19579878	14499	na
VEV88701.1	PolA	univ_PolA.144	LR215719.1	LR215719	12067968	tree01439		11928718	PolA	tree01447	PolA					AP013523	5401328	0		6108478	6108478|tree00013|75808|Kostyavirus|	6108478	tree00013	75808	Kostyavirus			19591038	14499	na
VEV88252.1	PolA	univ_PolA.144	LR215718.1	LR215718	12067948	tree01439		11933468	PolB	tree00909	PolB					AP013524	5401388	1		6298388	6298388|tree00013|75605|Kostyavirus|	6298388	tree00013	75605	Kostyavirus			19593198	14499	na
QAY02600.1	PolA	univ_PolA.144	MK331931.1	MK331931	8446708	tree01439		11933528	PolB	#N/A	#N/A					AP013525	5401428	0		4759358	4759358|tree00013|75894|Kostyavirus|	4759358	tree00013	75894	Kostyavirus			20348068	14012	na
QAY02304.1	PolA	univ_PolA.144	MK331930.1	MK331930	8446688	tree01439		11933578	PolA	#N/A	#N/A					AP013526	5401468	0		20406828	20406828|tree00013|76169|Kostyavirus|	20406828	tree00013	76169	Kostyavirus			19593298	14012	na
AVX47501.1	PolA	univ_PolA.144	MH107769.1	MH107769	6389658	tree01439		11933608	PolB	tree01297	PolB					AP013527	5401518	0		5605608	5605608|tree00013|76169|Kostyavirus|	5605608	tree00013	76169	Kostyavirus			19595618	14012	na
UWV20728.1	PolA	univ_PolA.144	OL960570.1	OL960570	36204068	tree01439		12058398	PolA	tree01234	PolA					AP013528	5397328	1		12154908	12154908|tree00013|74707|Kostyavirus|	12154908	tree00013	74707	Kostyavirus			19585838	14012	na
UWV20392.1	PolA	univ_PolA.144	OL960569.1	OL960569	36089118	tree01439		12058418	PolB	tree01374	PolB					AP013529	5401558	0		5448758	5448758|tree00013|74533|Kostyavirus|	5448758	tree00013	74533	Kostyavirus			19571338	14012	na
UWV20220.1	PolA	univ_PolA.144	OL960568.1	OL960568	36089198	tree01439		12058578	PolB	tree01374	PolB					AP013530	5401588	0		4757818	4757818|tree00013|74533|Kostyavirus|	4757818	tree00013	74533	Kostyavirus			19585238	14355	na
UWV19906.1	PolA	univ_PolA.144	OL960567.1	OL960567	36089138	tree01439		12058618	PolA	#N/A	#N/A					AP013531	5401628	0		5605688	5605688|tree00013|74576|Kostyavirus|	5605688	tree00013	74576	Kostyavirus			19599078	14355	na
URY99867.1	PolA	univ_PolA.144	OL362280.1	OL362280	33602798	tree01439		12058638	PolA	tree00421	PolA					AP013532	5401668	0		5605548	5605548|tree00013|73495|Kostyavirus|	5605548	tree00013	73495	Kostyavirus			19585658	14355	na
QVD58341.1	PolA	univ_PolA.144	MW546074.1	MW546074	26769398	tree01439		12058658	PolA	tree00505	PolA					AP013533	5401718	0		4756978	4756978|tree00013|74210|Kostyavirus|	4756978	tree00013	74210	Kostyavirus			19579918	14355	na
QVD57876.1	PolA	univ_PolA.144	MW546072.1	MW546072	26769118	tree01439		12058678	PolA	tree00378	PolA					AP013534	5401748	0		15475078	15475078|tree00013|76688|Kostyavirus|	15475078	tree00013	76688	Kostyavirus			19593218	14355	na
QVD57465.1	PolA	univ_PolA.144	MW546070.1	MW546070	26769338	tree01439		12058698	PolA	tree00421	PolA					AP013535	5401798	0		15475098	15475098|tree00013|75660|Kostyavirus|	15475098	tree00013	75660	Kostyavirus			19592638	14164	na
QVD57259.1	PolA	univ_PolA.144	MW546069.1	MW546069	26769378	tree01439		12058718	PolA	tree00421	PolA					AP013536	5401828	0		35414208	35414208|tree00013|75908|Kostyavirus|	35414208	tree00013	75908	Kostyavirus			19577218	14028	na
QVD56928.1	PolA	univ_PolA.144	MW546068.1	MW546068	26769358	tree01439		12058738	PolA	tree00421	PolA					AP013537	5397348	0		31793128	31793128|tree00013|75132|Kostyavirus|	31793128	tree00013	75132	Kostyavirus			19595238	14663	na
QVD56748.1	PolA	univ_PolA.144	MW546067.1	MW546067	26769318	tree01439		12058758	PolA	tree00421	PolA					AP013538	5401888	1		35413968	35413968|tree00013|75132|Kostyavirus|	35413968	tree00013	75132	Kostyavirus			19599038	14670	na
QVD56502.1	PolA	univ_PolA.144	MW546066.1	MW546066	26769298	tree01439		12058778	PolA	tree00505	PolA					AP013539	5401908	1		15474728	15474728|tree00013|75129|Kostyavirus|	15474728	tree00013	75129	Kostyavirus			19591138	14551	na
QVD56387.1	PolA	univ_PolA.144	MW546065.1	MW546065	26769278	tree01439		12058798	PolA	tree00505	PolA					AP013540	5401968	1		7529838	7529838|tree00013|75649|Kostyavirus|	7529838	tree00013	75649	Kostyavirus			19593178	14244	na
QVD56160.1	PolA	univ_PolA.144	MW546064.1	MW546064	26769418	tree01439		12058818	PolB	tree00446	PolB					AP013541	5397538	1		6948068	6948068|tree00013|75208|Kostyavirus|	6948068	tree00013	75208	Kostyavirus			19580058	13574	na
QTP96210.1	PolA	univ_PolA.144	MW528836.1	MW528836	29497808	tree01439		12058838	PolB	tree00446	PolB					AP013542	5397568	0		7258208	7258208|tree00013|75598|Kostyavirus|	7258208	tree00013	75598	Kostyavirus			19593538	13574	na
QRE00732.1	PolA	univ_PolA.144	MW460250.1	MW460250	24973058	tree01439		12058858	PolB	tree00446	PolB					AP013543	5397628	1		6199468	6199468|tree00013|71650|Kostyavirus|	6199468	tree00013	71650	Kostyavirus			19591758	15758	na
QMP18509.1	PolA	univ_PolA.144	MT338525.1	MT338525	26769178	tree01439		12058878	PolA	tree00378	PolA					AP013544	5397668	1		6109118	6109118|tree00013|75896|Kostyavirus|	6109118	tree00013	75896	Kostyavirus			19598938	15758	na
QJA42876.1	PolA	univ_PolA.144	MT226657.1	MT226657	26769158	tree01439		12058898	PolA	tree00421	PolA					AP013545	5397708	1		8449928	8449928|tree00013|75075|Kostyavirus|	8449928	tree00013	75075	Kostyavirus			19582958	15626	na
QEA03028.1	PolA	univ_PolA.144	MN047438.1	MN047438	13201098	tree01439		12058918	PolA	tree00378	PolA					AP013546	5397398	0		15474668	15474668|tree00013|75267|Kostyavirus|	15474668	tree00013	75267	Kostyavirus			19590758	15626	na
QBX05809.1	PolA	univ_PolA.144	MK656892.1	MK656892	9268078	tree01439		12058938	PolA	tree00421	PolA					AP013547	5397738	0		8724538	8724538|tree00013|75240|Kostyavirus|	8724538	tree00013	75240	Kostyavirus			19591858	15626	na
QBZ70358.1	PolA	univ_PolA.144	MK584893.1	MK584893	9346078	tree01439		12058978	PolC	tree00092	PolC					AP013548	5397768	0		21842868	21842868|tree00013|75603|Kostyavirus|	21842868	tree00013	75603	Kostyavirus			19585498	14486	na
QAU06146.1	PolA	univ_PolA.144	MK417516.1	MK417516	8398928	tree01439		12059078	PolB	tree01398	PolB					AP013549	5397858	0		6221048	6221048|tree00013|76299|Kostyavirus|	6221048	tree00013	76299	Kostyavirus			19593138	14486	na
QAU05918.1	PolA	univ_PolA.144	MK417515.1	MK417515	8398908	tree01439		12059118	PolA	tree00374	PolA					AP013550	6247018	0		5459678	5459678|tree00013|75728|Kostyavirus|	5459678	tree00013	75728	Kostyavirus			20347968	14486	na
QAU05693.1	PolA	univ_PolA.144	MK417514.1	MK417514	8398888	tree01439		12059138	PolA	tree00374	PolA					AP013551	6247038	0		8450168	8450168|tree00013|76340|Kostyavirus|	8450168	tree00013	76340	Kostyavirus			19595518	14486	na
AVZ44628.1	PolA	univ_PolA.144	MH136584.1	MH136584	6389718	tree01439		12059198	PolC	tree00296	PolC					AP013552	6247058	0		18264178	18264178|tree00013|75679|Kostyavirus|	18264178	tree00013	75679	Kostyavirus			19575258	15574	na
AUO26856.1	PolA	univ_PolA.144	MG656408.1	MG656408	6441548	tree01439		12059258	PolA	tree00091	PolA					AP013553	6247078	0		4799108	4799108|tree00013|75339|Kostyavirus|	4799108	tree00013	75339	Kostyavirus			19579858	15101	na
ASR76958.1	PolA	univ_PolA.144	MF405094.1	MF405094	6441568	tree01439		12059318	PolA	tree00061	PolA					AP013554	6247098	0		5623168	5623168|tree00013|74896|Kostyavirus|	5623168	tree00013	74896	Kostyavirus			20348048	14035	na
AQT25572.1	PolA	univ_PolA.144	KY581279.1	KY581279	5465548	tree01439		12059378	PolB	tree00119	PolB					AP013555	6247118	0		5460318	5460318|tree00013|76944|Kostyavirus|	5460318	tree00013	76944	Kostyavirus			19585518	14035	na
AKQ07361.1	PolA	univ_PolA.144	KR908644.1	KR908644	5434168	tree01439		12059398	PolA	tree00128	PolA					AP013556	6247138	0		5621628	5621628|tree00013|76131|Kostyavirus|	5621628	tree00013	76131	Kostyavirus			19595658	14035	na
AKQ07163.1	PolA	univ_PolA.144	KR902361.1	KR902361	5434148	tree01439		12059458	PolA	tree00083	PolA					AP013557	6247158	0		4799468	4799468|tree00013|75796|Kostyavirus|	4799468	tree00013	75796	Kostyavirus			19593118	14035	na
AKC02543.1	PolA	univ_PolA.144	KP687432.1	KP687432	5434128	tree01439		12059618	PolA	tree00038	PolA					AP013558	6247178	0		5446028	5446028|tree00013|76049|Kostyavirus|	5446028	tree00013	76049	Kostyavirus			19579618	14390	na
AKC02298.1	PolA	univ_PolA.144	KP687431.1	KP687431	5434108	tree01439		12059678	PolC	tree01313	PolC					AP013559	6247198	0		4756118	4756118|tree00013|77367|Kostyavirus|	4756118	tree00013	77367	Kostyavirus			19599058	14390	na
AII26977.1	PolA	univ_PolA.144	KJ888149.1	KJ888149	4769918	tree01439		12059698	PolA	tree00038	PolA					AP013560	6247218	0		28211788	28211788|tree00013|75933|Kostyavirus|	28211788	tree00013	75933	Kostyavirus			19570818	14687	na
AFX93401.1	PolA	univ_PolA.144	KC012913.1	KC012913	4769938	tree01439		12067908	PolB	tree01259	PolB					AP013561	6247238	0		4797108	4797108|tree00013|75933|Kostyavirus|	4797108	tree00013	75933	Kostyavirus			19595558	14341	na
AFV80724.1	PolA	univ_PolA.144	JX875065.1	JX875065	5433948	tree01439		12067928	PolB	tree01259	PolB					AP013562	6247258	1		5463628	5463628|tree00013|76483|Kostyavirus|	5463628	tree00013	76483	Kostyavirus			19585798	14341	na
CCA65794.1	PolA	univ_PolA.144	FR852584.1	FR852584	5433928	tree01439		12067948	PolA	tree01439	PolA					AP013563	6247278	0		15475038	15475038|tree00013|74969|Kostyavirus|	15475038	tree00013	74969	Kostyavirus			20348008	14341	na
AAX92119.1	PolA	univ_PolA.144	AY954969.1	AY954969	4708018	tree01439		12067968	PolA	tree01439	PolA					AP013564	6247298	0		15475218	15475218|tree00013|74969|Kostyavirus|	15475218	tree00013	74969	Kostyavirus			19571158	14341	na
URY99865.1	PolA	univ_PolA.144	OL362280.1	OL362280	33602798	tree01439		12067988	PolA	tree01439	PolA					AP013565	6247318	0		15474688	15474688|tree00013|74970|Kostyavirus|	15474688	tree00013	74970	Kostyavirus			19593058	14630	na
QVD57874.1	PolA	univ_PolA.144	MW546072.1	MW546072	26769118	tree01439		12068008	PolA	tree01439	PolA					AP014629	4776498	0		4758718	4758718|tree00013|76483|Kostyavirus|	4758718	tree00013	76483	Kostyavirus			19585118	13983	na
QVD57257.1	PolA	univ_PolA.144	MW546069.1	MW546069	26769378	tree01439		12154028	PolA	tree01134	PolA					AP014684	4799328	0		5446388	5446388|tree00013|76174|Kostyavirus|	5446388	tree00013	76174	Kostyavirus			20347488	14245	na
QBX05811.1	PolA	univ_PolA.144	MK656892.1	MK656892	9268078	tree01439		12154048	PolA	tree00367	PolA					AP014693	4795888	2		4724538	4724538|tree00013|76312|Kostyavirus|	4724538	tree00013	76312	Kostyavirus			19577098	14841	na
QAU06144.1	PolA	univ_PolA.144	MK417516.1	MK417516	8398928	tree01439		12154088	PolA	tree01236	PolA					AP014714	4792748	1		7257548	7257548|tree00013|75295|Kostyavirus|	7257548	tree00013	75295	Kostyavirus			19583498	15648	na
AVZ44630.1	PolA	univ_PolA.144	MH136584.1	MH136584	6389718	tree01439		12154108	PolA	tree01236	PolA					AP014715	5484488	1		29546348	29546348|tree00013|75692|Kostyavirus|	29546348	tree00013	75692	Kostyavirus			19597518	15648	na
BBC69580.1	PolA	univ_PolA.144	AP018375.1	AP018375	6198508	tree01439		12154228	PolA	tree00108	PolA					AP014858	5484518	1		7784878	7784878|tree00013|76377|Kostyavirus|	7784878	tree00013	76377	Kostyavirus			20347908	15648	na
AUV56890.1	PolA	univ_PolA.144	MG721208.1	MG721208	6112548	tree01439		12154268	PolA	tree00108	PolA					AP014887	5484548	1		6199288	6199288|tree00013|74594|Kostyavirus|	6199288	tree00013	74594	Kostyavirus			19592358	15034	na
AUG85565.1	PolA	univ_PolA.144	MG557618.1	MG557618	7984678	tree01439		12154288	PolA	tree00114	PolA					AP014888	5484568	0		6199318	6199318|tree00013|74594|Kostyavirus|	6199318	tree00013	74594	Kostyavirus			19591938	14973	na
AST15666.1	PolA	univ_PolA.144	MF398190.1	MF398190	5476108	tree01439		12154328	PolA	tree00114	PolA					AP014927	4793868	2		5446008	5446008|tree00013|75706|Kostyavirus|	5446008	tree00013	75706	Kostyavirus			19595498	14973	na
QEA03026.1	PolA	univ_PolA.144	MN047438.1	MN047438	13201098	tree01439		12154468	PolA	tree00114	PolA					AP017903	5484728	0		15474628	15474628|tree00013|76025|Kostyavirus|	15474628	tree00013	76025	Kostyavirus			19579678	14919	na
AST15664.1	PolA	univ_PolA.144	MF398190.1	MF398190	5476108	tree01439		12154488	PolA	tree00128	PolA					AP017924	5462838	2		4725518	4725518|tree00013|75811|Kostyavirus|	4725518	tree00013	75811	Kostyavirus			19598878	14919	na
ARM69417.1	PolA	univ_PolA.144	KY794643.1	KY794643	5468548	tree01439		12154508	PolA	tree00077	PolA					AP017925	5462858	2		4793428	4793428|tree00013|72790|Kostyavirus|	4793428	tree00013	72790	Kostyavirus			19569358	14575	na
ARM69204.1	PolA	univ_PolA.144	KY794642.1	KY794642	5468528	tree01439		12154528	PolA	tree00307	PolA					AP017972	5464448	2		5605708	5605708|tree00013|73697|Kostyavirus|	5605708	tree00013	73697	Kostyavirus			19598958	14575	na
ARM68978.1	PolA	univ_PolA.144	KY794641.1	KY794641	5468508	tree01439		12154588	PolC	tree01313	PolC					AP018361	6283448	0		6948348	6948348|tree00013|74169|Kostyavirus|	6948348	tree00013	74169	Kostyavirus			19585298	14575	na
UXE02915.1	PolA	univ_PolA.144	OP263969.1	OP263969	36354138	tree01440		12154608	PolA	tree00083	PolA					AP018375	6198508	1		12154368	12154368|tree00013|76351|Kostyavirus|	12154368	tree00013	76351	Kostyavirus			19579658	14602	na
UVT34906.1	PolA	univ_PolA.144	ON814135.1	ON814135	35530418	tree01440		12154628	PolC	tree00085	PolC					AP018399	6569068	3		7026248	7026248|tree00013|76498|Kostyavirus|	7026248	tree00013	76498	Kostyavirus			19585178	14602	na
UVT34902.1	PolA	univ_PolA.144	ON814135.1	ON814135	35530418	tree01440		12154688	PolC	tree00085	PolC					AP018462	6112978	0		23748358	23748358|tree00013|76859|Kostyavirus|	23748358	tree00013	76859	Kostyavirus			19569578	14602	na
UVD42786.1	PolA	univ_PolA.144	ON814136.1	ON814136	36787438	tree01440		12154728	PolA	tree00079	PolA					AP018463	6112998	0		12059218	12059218|tree00013|75248|Kostyavirus|	12059218	tree00013	75248	Kostyavirus			19592098	14521	na
UVD42327.1	PolA	univ_PolA.144	ON814134.1	ON814134	36787418	tree01440		12154768	PolA	tree00128	PolA					AP018469	6198538	0		15474268	15474268|tree00013|75423|Kostyavirus|	15474268	tree00013	75423	Kostyavirus			19595478	14521	na
UVD42330.1	PolA	univ_PolA.144	ON814134.1	ON814134	36787418	tree01440		12154808	PolC	tree00085	PolC					AP018470	6113028	0		15475238	15475238|tree00013|76419|Kostyavirus|	15475238	tree00013	76419	Kostyavirus			19451458	14521	na
QYC51970.1	PolA	univ_PolA.144	MZ643272.1	MZ643272	28212418	tree01440		12154828	PolC	tree00085	PolC					AP018471	6198568	0		7025748	7025748|tree00013|75668|Kostyavirus|	7025748	tree00013	75668	Kostyavirus			19585258	14521	na
QVD58886.1	PolA	univ_PolA.144	MW546077.1	MW546077	26769558	tree01440		12154868	PolA	tree01236	PolA					AP018476	6238868	1		7025868	7025868|tree00013|75685|Kostyavirus|	7025868	tree00013	75685	Kostyavirus			19570838	14521	na
QVD58695.1	PolA	univ_PolA.144	MW546076.1	MW546076	26769138	tree01440		12154948	PolB	tree01259	PolB					AP018477	6236908	1		7026828	7026828|tree00013|74070|Kostyavirus|	7026828	tree00013	74070	Kostyavirus			20347928	14521	na
QVD58492.1	PolA	univ_PolA.144	MW546075.1	MW546075	26769438	tree01440		12198108	PolA	tree00061	PolA					AP018478	6236928	1		6269378	6269378|tree00013|74997|Kostyavirus|	6269378	tree00013	74997	Kostyavirus			19579898	14524	na
QVD57599.1	PolA	univ_PolA.144	MW546071.1	MW546071	26769538	tree01440		12400228	PolB	tree01385	PolB					AP018479	6236948	1		5478188	5478188|tree00013|74491|Kostyavirus|	5478188	tree00013	74491	Kostyavirus			19585578	14499	na
QVD58884.1	PolA	univ_PolA.144	MW546077.1	MW546077	26769558	tree01440		12437438	PolA	tree00080	PolA					AP018480	6236988	1		4718078	4718078|tree00013|74483|Kostyavirus|	4718078	tree00013	74483	Kostyavirus			19598818	14505	na
QVD58693.1	PolA	univ_PolA.144	MW546076.1	MW546076	26769138	tree01440		12437498	PolA	tree00129	PolA					AP018485	6113138	1		29499308	29499308|tree00013|75099|Kostyavirus|	29499308	tree00013	75099	Kostyavirus			19599118	14256	na
QVD58490.1	PolA	univ_PolA.144	MW546075.1	MW546075	26769438	tree01440		12437588	PolA	tree00129	PolA					AP018486	6113158	1		8454168	8454168|tree00013|76435|Kostyavirus|	8454168	tree00013	76435	Kostyavirus			19579418	14256	na
QVD57597.1	PolA	univ_PolA.144	MW546071.1	MW546071	26769538	tree01440		12437648	PolB	tree01393	PolB					AP018487	6113178	0		6114058	6114058|tree00013|75829|Kostyavirus|	6114058	tree00013	75829	Kostyavirus			19451618	14075	na
USZ62947.1	PolA	univ_PolA.144	ON866946.1	ON866946	34606568	tree01440		12437668	PolA	tree00081	PolA					AP018714	6655508	2		7026448	7026448|tree00013|75359|Kostyavirus|	7026448	tree00013	75359	Kostyavirus			20346748	14676	na
QQO38083.1	PolA	univ_PolA.144	MW363798.1	MW363798	24616498	tree01440		12437708	PolA	tree00128	PolA					AP018715	6655528	2		29546228	29546228|tree00013|74903|Kostyavirus|	29546228	tree00013	74903	Kostyavirus			20346728	14771	na
BCK59831.1	PolA	univ_PolA.144	LC576631.1	LC576631	21805358	tree01440		12437838	PolA	tree00128	PolA					AP018813	19679958	1		11589418	11589418|tree00013|76145|Kostyavirus|	11589418	tree00013	76145	Kostyavirus			19593238	14122	na
BBM81517.1	PolA	univ_PolA.144	LC492752.1	LC492752	19563098	tree01440		12437958	PolA	tree00128	PolA					AP018814	19679978	1		7785078	7785078|tree00013|75675|Kostyavirus|	7785078	tree00013	75675	Kostyavirus			20348028	14122	na
BBM81330.1	PolA	univ_PolA.144	LC492751.1	LC492751	19563078	tree01440		12438028	PolA	tree00079	PolA					AP018815	19679998	1		5470908	5470908|tree00013|75973|Kostyavirus|	5470908	tree00013	75973	Kostyavirus			19585278	14777	na
BBM81516.1	PolA	univ_PolA.144	LC492752.1	LC492752	19563098	tree01440		12438118	PolB	tree01396	PolB					AP018932	7845468	1		6948308	6948308|tree00013|75070|Kostyavirus|	6948308	tree00013	75070	Kostyavirus			19569858	13871	na
BBM81329.1	PolA	univ_PolA.144	LC492751.1	LC492751	19563078	tree01440		12438178	PolA	tree00077	PolA					AP019415	13042908	0		4756258	4756258|tree00014|108297|Omegavirus|	4756258	tree00014	108297	Omegavirus			19591118	13871	na
APC42969.1	PolA	univ_PolA.144	KX532239.1	KX532239	5460998	tree01440		12438248	PolA	tree00081	PolA					AP019417	24360638	1		7257248	7257248|tree00014|111924|Omegavirus|	7257248	tree00014	111924	Omegavirus			19599158	13871	na
AFO70676.1	PolA	univ_PolA.144	JX194239.1	JX194239	4747498	tree01440		12438348	PolA	tree00128	PolA					AP019418	8536988	2		6515608	6515608|tree00014|112351|Omegavirus|	6515608	tree00014	112351	Omegavirus			19593078	14518	na
[truncated: 22,800 more rows]
