# Supplementary material for: Jumping DNA polymerases in bacteriophages
Source: bioRxiv. 2024 Apr 27:2024.04.26.591309. Preprint. [Version 1] doi: 10.1101/2024.04.26.591309 (PMC11188092; doi:10.1101/2024.04.26.591309)
Supplement: Supplement 5 [file media-5.xlsx]

## Sheet: Sheet1
	no. of genomes	polymerases	model	pAU for the constrained tree
clade 1	121	PolA, PolB	Q.pfam+I+G4	8.84e-06
clade 2	370	PolA, PolB	LG+I+G4	1.36e-08
clade 3	85	PolA, PolB	Q.pfam+G4	1.02e-110
clade 4	83	PolA, PolC	Q.pfam+F+I+G4	2.17e-07
